# Supplementary material for: Network Pharmacology and Molecular Docking Study on the Potential Mechanism of Yi-Qi-Huo-Xue-Tong-Luo Formula in Treating Diabetic Peripheral Neuropathy
Source: J Diabetes Res. 2021 May 28;2021:9941791. doi: 10.1155/2021/9941791 (PMC8188603; doi:10.1155/2021/9941791)
Supplement: Supplementary 1 — Ingredients: potential active ingredients and action targets of the herbal compound were obtained through screening. [file 9941791.f1.txt]

Drug	MolId	MolName	Target
Danggui	MOL000358	beta-sitosterol	Progesterone receptor
Danggui	MOL000358	beta-sitosterol	Nuclear receptor coactivator 2
Danggui	MOL000358	beta-sitosterol	Prostaglandin G/H synthase 1
Danggui	MOL000358	beta-sitosterol	Prostaglandin G/H synthase 2
Danggui	MOL000358	beta-sitosterol	Heat shock protein HSP 90
Danggui	MOL000358	beta-sitosterol	Phosphatidylinositol-4,5-bisphosphate 3-kinase catalytic subunit, gamma isoform
Danggui	MOL000358	beta-sitosterol	Potassium voltage-gated channel subfamily H member 2
Danggui	MOL000358	beta-sitosterol	mRNA of PKA Catalytic Subunit C-alpha
Danggui	MOL000358	beta-sitosterol	Dopamine D1 receptor
Danggui	MOL000358	beta-sitosterol	Muscarinic acetylcholine receptor M3
Danggui	MOL000358	beta-sitosterol	Muscarinic acetylcholine receptor M1
Danggui	MOL000358	beta-sitosterol	Sodium channel protein type 5 subunit alpha
Danggui	MOL000358	beta-sitosterol	Gamma-aminobutyric-acid receptor alpha-2 subunit
Danggui	MOL000358	beta-sitosterol	Muscarinic acetylcholine receptor M4
Danggui	MOL000358	beta-sitosterol	CGMP-inhibited 3',5'-cyclic phosphodiesterase A
Danggui	MOL000358	beta-sitosterol	5-hydroxytryptamine 2A receptor
Danggui	MOL000358	beta-sitosterol	Gamma-aminobutyric-acid receptor alpha-5 subunit
Danggui	MOL000358	beta-sitosterol	Alpha-1A adrenergic receptor
Danggui	MOL000358	beta-sitosterol	Gamma-aminobutyric-acid receptor alpha-3 subunit
Danggui	MOL000358	beta-sitosterol	Muscarinic acetylcholine receptor M2
Danggui	MOL000358	beta-sitosterol	Alpha-1B adrenergic receptor
Danggui	MOL000358	beta-sitosterol	Beta-2 adrenergic receptor
Danggui	MOL000358	beta-sitosterol	Neuronal acetylcholine receptor subunit alpha-2
Danggui	MOL000358	beta-sitosterol	Sodium-dependent serotonin transporter
Danggui	MOL000358	beta-sitosterol	Mu-type opioid receptor
Danggui	MOL000358	beta-sitosterol	Gamma-aminobutyric acid receptor subunit alpha-1
Danggui	MOL000358	beta-sitosterol	Neuronal acetylcholine receptor protein, alpha-7 chain
Danggui	MOL000358	beta-sitosterol	Cytochrome P450-cam
Danggui	MOL000358	beta-sitosterol	Apoptosis regulator Bcl-2
Danggui	MOL000358	beta-sitosterol	Apoptosis regulator BAX
Danggui	MOL000358	beta-sitosterol	Caspase-9
Danggui	MOL000358	beta-sitosterol	Transcription factor AP-1
Danggui	MOL000358	beta-sitosterol	Caspase-3
Danggui	MOL000358	beta-sitosterol	Caspase-8
Danggui	MOL000358	beta-sitosterol	Protein kinase C alpha type
Danggui	MOL000358	beta-sitosterol	Transforming growth factor beta-1
Danggui	MOL000358	beta-sitosterol	Serum paraoxonase/arylesterase 1
Danggui	MOL000358	beta-sitosterol	Microtubule-associated protein 2
Danggui	MOL000449	Stigmasterol	Progesterone receptor
Danggui	MOL000449	Stigmasterol	Mineralocorticoid receptor
Danggui	MOL000449	Stigmasterol	Nuclear receptor coactivator 2
Danggui	MOL000449	Stigmasterol	Alcohol dehydrogenase 1C
Danggui	MOL000449	Stigmasterol	Ig gamma-1 chain C region
Danggui	MOL000449	Stigmasterol	Retinoic acid receptor RXR-alpha
Danggui	MOL000449	Stigmasterol	Nuclear receptor coactivator 1
Danggui	MOL000449	Stigmasterol	Prostaglandin G/H synthase 1
Danggui	MOL000449	Stigmasterol	Prostaglandin G/H synthase 2
Danggui	MOL000449	Stigmasterol	Alpha-2A adrenergic receptor
Danggui	MOL000449	Stigmasterol	Sodium-dependent noradrenaline transporter
Danggui	MOL000449	Stigmasterol	Sodium-dependent dopamine transporter
Danggui	MOL000449	Stigmasterol	Beta-2 adrenergic receptor
Danggui	MOL000449	Stigmasterol	Aldose reductase
Danggui	MOL000449	Stigmasterol	Urokinase-type plasminogen activator
Danggui	MOL000449	Stigmasterol	Leukotriene A-4 hydrolase
Danggui	MOL000449	Stigmasterol	Amine oxidase [flavin-containing] B
Danggui	MOL000449	Stigmasterol	Amine oxidase [flavin-containing] A
Danggui	MOL000449	Stigmasterol	mRNA of PKA Catalytic Subunit C-alpha
Danggui	MOL000449	Stigmasterol	Chymotrypsinogen B
Danggui	MOL000449	Stigmasterol	Muscarinic acetylcholine receptor M3
Danggui	MOL000449	Stigmasterol	Muscarinic acetylcholine receptor M1
Danggui	MOL000449	Stigmasterol	Beta-1 adrenergic receptor
Danggui	MOL000449	Stigmasterol	Sodium channel protein type 5 subunit alpha
Danggui	MOL000449	Stigmasterol	5-hydroxytryptamine 2A receptor
Danggui	MOL000449	Stigmasterol	Alpha-1A adrenergic receptor
Danggui	MOL000449	Stigmasterol	Gamma-aminobutyric-acid receptor alpha-3 subunit
Danggui	MOL000449	Stigmasterol	Muscarinic acetylcholine receptor M2
Danggui	MOL000449	Stigmasterol	Alpha-1B adrenergic receptor
Danggui	MOL000449	Stigmasterol	Gamma-aminobutyric acid receptor subunit alpha-1
Danggui	MOL000449	Stigmasterol	Neuronal acetylcholine receptor protein, alpha-7 chain
Gegen	MOL000392	formononetin	Nitric oxide synthase, inducible
Gegen	MOL000392	formononetin	Prostaglandin G/H synthase 1
Gegen	MOL000392	formononetin	Muscarinic acetylcholine receptor M1
Gegen	MOL000392	formononetin	Estrogen receptor
Gegen	MOL000392	formononetin	Androgen receptor
Gegen	MOL000392	formononetin	Peroxisome proliferator activated receptor gamma
Gegen	MOL000392	formononetin	Prostaglandin G/H synthase 2
Gegen	MOL000392	formononetin	Retinoic acid receptor RXR-alpha
Gegen	MOL000392	formononetin	CGMP-inhibited 3',5'-cyclic phosphodiesterase A
Gegen	MOL000392	formononetin	Alpha-1A adrenergic receptor
Gegen	MOL000392	formononetin	Sodium-dependent dopamine transporter
Gegen	MOL000392	formononetin	Beta-2 adrenergic receptor
Gegen	MOL000392	formononetin	Sodium-dependent serotonin transporter
Gegen	MOL000392	formononetin	Estrogen receptor beta
Gegen	MOL000392	formononetin	Dipeptidyl peptidase IV
Gegen	MOL000392	formononetin	Mitogen-activated protein kinase 14
Gegen	MOL000392	formononetin	Glycogen synthase kinase-3 beta
Gegen	MOL000392	formononetin	Heat shock protein HSP 90
Gegen	MOL000392	formononetin	Cell division protein kinase 2
Gegen	MOL000392	formononetin	Amine oxidase [flavin-containing] B
Gegen	MOL000392	formononetin	Serine/threonine-protein kinase Chk1
Gegen	MOL000392	formononetin	mRNA of PKA Catalytic Subunit C-alpha
Gegen	MOL000392	formononetin	Trypsin-1
Gegen	MOL000392	formononetin	Proto-oncogene serine/threonine-protein kinase Pim-1
Gegen	MOL000392	formononetin	Cyclin-A2
Gegen	MOL000392	formononetin	Calmodulin
Gegen	MOL000392	formononetin	cAMP-dependent protein kinase inhibitor alpha
Gegen	MOL000392	formononetin	Thrombin
Gegen	MOL000392	formononetin	Nitric-oxide synthase, endothelial
Gegen	MOL000392	formononetin	Acetylcholinesterase
Gegen	MOL000392	formononetin	Beta-lactamase
Gegen	MOL000392	formononetin	Transcription factor AP-1
Gegen	MOL000392	formononetin	Peroxisome proliferator-activated receptor gamma
Gegen	MOL000392	formononetin	Interleukin-4
Gegen	MOL000392	formononetin	NAD-dependent deacetylase sirtuin-1
Gegen	MOL000392	formononetin	ATP synthase subunit beta, mitochondrial
Gegen	MOL000392	formononetin	NADH-ubiquinone oxidoreductase chain 6
Gegen	MOL000392	formononetin	3 beta-hydroxysteroid dehydrogenase/Delta 5-->4-isomerase type 2
Gegen	MOL000392	formononetin	3 beta-hydroxysteroid dehydrogenase/Delta 5-->4-isomerase type 1
Gegen	MOL000358	beta-sitosterol	Progesterone receptor
Gegen	MOL000358	beta-sitosterol	Nuclear receptor coactivator 2
Gegen	MOL000358	beta-sitosterol	Prostaglandin G/H synthase 1
Gegen	MOL000358	beta-sitosterol	Prostaglandin G/H synthase 2
Gegen	MOL000358	beta-sitosterol	Heat shock protein HSP 90
Gegen	MOL000358	beta-sitosterol	Phosphatidylinositol-4,5-bisphosphate 3-kinase catalytic subunit, gamma isoform
Gegen	MOL000358	beta-sitosterol	Potassium voltage-gated channel subfamily H member 2
Gegen	MOL000358	beta-sitosterol	mRNA of PKA Catalytic Subunit C-alpha
Gegen	MOL000358	beta-sitosterol	Dopamine D1 receptor
Gegen	MOL000358	beta-sitosterol	Muscarinic acetylcholine receptor M3
Gegen	MOL000358	beta-sitosterol	Muscarinic acetylcholine receptor M1
Gegen	MOL000358	beta-sitosterol	Sodium channel protein type 5 subunit alpha
Gegen	MOL000358	beta-sitosterol	Gamma-aminobutyric-acid receptor alpha-2 subunit
Gegen	MOL000358	beta-sitosterol	Muscarinic acetylcholine receptor M4
Gegen	MOL000358	beta-sitosterol	CGMP-inhibited 3',5'-cyclic phosphodiesterase A
Gegen	MOL000358	beta-sitosterol	5-hydroxytryptamine 2A receptor
Gegen	MOL000358	beta-sitosterol	Gamma-aminobutyric-acid receptor alpha-5 subunit
Gegen	MOL000358	beta-sitosterol	Alpha-1A adrenergic receptor
Gegen	MOL000358	beta-sitosterol	Gamma-aminobutyric-acid receptor alpha-3 subunit
Gegen	MOL000358	beta-sitosterol	Muscarinic acetylcholine receptor M2
Gegen	MOL000358	beta-sitosterol	Alpha-1B adrenergic receptor
Gegen	MOL000358	beta-sitosterol	Beta-2 adrenergic receptor
Gegen	MOL000358	beta-sitosterol	Neuronal acetylcholine receptor subunit alpha-2
Gegen	MOL000358	beta-sitosterol	Sodium-dependent serotonin transporter
Gegen	MOL000358	beta-sitosterol	Mu-type opioid receptor
Gegen	MOL000358	beta-sitosterol	Gamma-aminobutyric acid receptor subunit alpha-1
Gegen	MOL000358	beta-sitosterol	Neuronal acetylcholine receptor protein, alpha-7 chain
Gegen	MOL000358	beta-sitosterol	Cytochrome P450-cam
Gegen	MOL000358	beta-sitosterol	Apoptosis regulator Bcl-2
Gegen	MOL000358	beta-sitosterol	Apoptosis regulator BAX
Gegen	MOL000358	beta-sitosterol	Caspase-9
Gegen	MOL000358	beta-sitosterol	Transcription factor AP-1
Gegen	MOL000358	beta-sitosterol	Caspase-3
Gegen	MOL000358	beta-sitosterol	Caspase-8
Gegen	MOL000358	beta-sitosterol	Protein kinase C alpha type
Gegen	MOL000358	beta-sitosterol	Transforming growth factor beta-1
Gegen	MOL000358	beta-sitosterol	Serum paraoxonase/arylesterase 1
Gegen	MOL000358	beta-sitosterol	Microtubule-associated protein 2
Gegen	MOL002959	3'-Methoxydaidzein	Nitric oxide synthase, inducible
Gegen	MOL002959	3'-Methoxydaidzein	Prostaglandin G/H synthase 1
Gegen	MOL002959	3'-Methoxydaidzein	Estrogen receptor
Gegen	MOL002959	3'-Methoxydaidzein	Androgen receptor
Gegen	MOL002959	3'-Methoxydaidzein	Peroxisome proliferator activated receptor gamma
Gegen	MOL002959	3'-Methoxydaidzein	Prostaglandin G/H synthase 2
Gegen	MOL002959	3'-Methoxydaidzein	Retinoic acid receptor RXR-alpha
Gegen	MOL002959	3'-Methoxydaidzein	Estrogen receptor beta
Gegen	MOL002959	3'-Methoxydaidzein	Mitogen-activated protein kinase 14
Gegen	MOL002959	3'-Methoxydaidzein	Glycogen synthase kinase-3 beta
Gegen	MOL002959	3'-Methoxydaidzein	Heat shock protein HSP 90
Gegen	MOL002959	3'-Methoxydaidzein	Cell division protein kinase 2
Gegen	MOL002959	3'-Methoxydaidzein	Serine/threonine-protein kinase Chk1
Gegen	MOL002959	3'-Methoxydaidzein	mRNA of PKA Catalytic Subunit C-alpha
Gegen	MOL002959	3'-Methoxydaidzein	Trypsin-1
Gegen	MOL002959	3'-Methoxydaidzein	Proto-oncogene serine/threonine-protein kinase Pim-1
Gegen	MOL002959	3'-Methoxydaidzein	Cyclin-A2
Gegen	MOL002959	3'-Methoxydaidzein	Nuclear receptor coactivator 1
Gegen	MOL002959	3'-Methoxydaidzein	Calmodulin
Gegen	MOL003629	Daidzein-4,7-diglucoside	DNA topoisomerase II
Huangqi	MOL000211	Mairin	Progesterone receptor
Huangqi	MOL000239	Jaranol	Nitric oxide synthase, inducible
Huangqi	MOL000239	Jaranol	Prostaglandin G/H synthase 1
Huangqi	MOL000239	Jaranol	Androgen receptor
Huangqi	MOL000239	Jaranol	Sodium channel protein type 5 subunit alpha
Huangqi	MOL000239	Jaranol	Prostaglandin G/H synthase 2
Huangqi	MOL000239	Jaranol	Estrogen receptor beta
Huangqi	MOL000239	Jaranol	Dipeptidyl peptidase IV
Huangqi	MOL000239	Jaranol	Heat shock protein HSP 90
Huangqi	MOL000239	Jaranol	Cell division protein kinase 2
Huangqi	MOL000239	Jaranol	Serine/threonine-protein kinase Chk1
Huangqi	MOL000239	Jaranol	Trypsin-1
Huangqi	MOL000239	Jaranol	Nuclear receptor coactivator 2
Huangqi	MOL000239	Jaranol	Calmodulin
Huangqi	MOL000296	hederagenin	Progesterone receptor
Huangqi	MOL000296	hederagenin	Nuclear receptor coactivator 2
Huangqi	MOL000296	hederagenin	Muscarinic acetylcholine receptor M3
Huangqi	MOL000296	hederagenin	Muscarinic acetylcholine receptor M1
Huangqi	MOL000296	hederagenin	Gamma-aminobutyric-acid receptor alpha-2 subunit
Huangqi	MOL000296	hederagenin	Gamma-aminobutyric-acid receptor alpha-3 subunit
Huangqi	MOL000296	hederagenin	Muscarinic acetylcholine receptor M2
Huangqi	MOL000296	hederagenin	Alpha-1B adrenergic receptor
Huangqi	MOL000296	hederagenin	Gamma-aminobutyric acid receptor subunit alpha-1
Huangqi	MOL000296	hederagenin	Glutamate receptor 2
Huangqi	MOL000296	hederagenin	Gamma-aminobutyric-acid receptor subunit alpha-6
Huangqi	MOL000296	hederagenin	Gamma-aminobutyric-acid receptor alpha-5 subunit
Huangqi	MOL000296	hederagenin	Ig gamma-1 chain C region
Huangqi	MOL000296	hederagenin	Alcohol dehydrogenase 1B
Huangqi	MOL000296	hederagenin	Alcohol dehydrogenase 1C
Huangqi	MOL000296	hederagenin	Lysozyme
Huangqi	MOL000296	hederagenin	Nicotinate-nucleotide--dimethylbenzimidazole phosphoribosyltransferase
Huangqi	MOL000296	hederagenin	Prostaglandin G/H synthase 1
Huangqi	MOL000296	hederagenin	Sodium channel protein type 5 subunit alpha
Huangqi	MOL000296	hederagenin	Prostaglandin G/H synthase 2
Huangqi	MOL000296	hederagenin	Retinoic acid receptor RXR-alpha
Huangqi	MOL000296	hederagenin	CGMP-inhibited 3',5'-cyclic phosphodiesterase A
Huangqi	MOL000296	hederagenin	Sodium-dependent noradrenaline transporter
Huangqi	MOL000296	hederagenin	Cytochrome P450-cam
Huangqi	MOL000033	(3S,8S,9S,10R,13R,14S,17R)-10,13-dimethyl-17-[(2R,5S)-5-propan-2-yloctan-2-yl]-2,3,4,7,8,9,11,12,14,15,16,17-dodecahydro-1H-cyclopenta[a]phenanthren-3-ol	Progesterone receptor
Huangqi	MOL000354	isorhamnetin	Nitric oxide synthase, inducible
Huangqi	MOL000354	isorhamnetin	Prostaglandin G/H synthase 1
Huangqi	MOL000354	isorhamnetin	Estrogen receptor
Huangqi	MOL000354	isorhamnetin	Androgen receptor
Huangqi	MOL000354	isorhamnetin	Peroxisome proliferator activated receptor gamma
Huangqi	MOL000354	isorhamnetin	Prostaglandin G/H synthase 2
Huangqi	MOL000354	isorhamnetin	mRNA of Protein-tyrosine phosphatase, non-receptor type 1
Huangqi	MOL000354	isorhamnetin	Estrogen receptor beta
Huangqi	MOL000354	isorhamnetin	Dipeptidyl peptidase IV
Huangqi	MOL000354	isorhamnetin	Mitogen-activated protein kinase 14
Huangqi	MOL000354	isorhamnetin	Glycogen synthase kinase-3 beta
Huangqi	MOL000354	isorhamnetin	Heat shock protein HSP 90
Huangqi	MOL000354	isorhamnetin	Cell division protein kinase 2
Huangqi	MOL000354	isorhamnetin	Phosphatidylinositol-4,5-bisphosphate 3-kinase catalytic subunit, gamma isoform
Huangqi	MOL000354	isorhamnetin	mRNA of PKA Catalytic Subunit C-alpha
Huangqi	MOL000354	isorhamnetin	Trypsin-1
Huangqi	MOL000354	isorhamnetin	Proto-oncogene serine/threonine-protein kinase Pim-1
Huangqi	MOL000354	isorhamnetin	Cyclin-A2
Huangqi	MOL000354	isorhamnetin	Nuclear receptor coactivator 2
Huangqi	MOL000354	isorhamnetin	Calmodulin
Huangqi	MOL000354	isorhamnetin	Glycogen phosphorylase, muscle form
Huangqi	MOL000354	isorhamnetin	Peroxisome proliferator activated receptor delta
Huangqi	MOL000354	isorhamnetin	Serine/threonine-protein kinase Chk1
Huangqi	MOL000354	isorhamnetin	Aldose reductase
Huangqi	MOL000354	isorhamnetin	Nuclear receptor coactivator 1
Huangqi	MOL000354	isorhamnetin	Coagulation factor VII
Huangqi	MOL000354	isorhamnetin	Thrombin
Huangqi	MOL000354	isorhamnetin	Nitric-oxide synthase, endothelial
Huangqi	MOL000354	isorhamnetin	Acetylcholinesterase
Huangqi	MOL000354	isorhamnetin	Gamma-aminobutyric acid receptor subunit alpha-1
Huangqi	MOL000354	isorhamnetin	Amine oxidase [flavin-containing] B
Huangqi	MOL000354	isorhamnetin	Glutamate receptor 2
Huangqi	MOL000354	isorhamnetin	Cytochrome P450-cam
Huangqi	MOL000354	isorhamnetin	Transcription factor p65
Huangqi	MOL000354	isorhamnetin	Xanthine dehydrogenase/oxidase
Huangqi	MOL000354	isorhamnetin	Neutrophil cytosol factor 1
Huangqi	MOL000354	isorhamnetin	Oxidized low-density lipoprotein receptor 1
Huangqi	MOL000371	3,9-di-O-methylnissolin	Nitric oxide synthase, inducible
Huangqi	MOL000371	3,9-di-O-methylnissolin	Prostaglandin G/H synthase 1
Huangqi	MOL000371	3,9-di-O-methylnissolin	Muscarinic acetylcholine receptor M3
Huangqi	MOL000371	3,9-di-O-methylnissolin	Thrombin
Huangqi	MOL000371	3,9-di-O-methylnissolin	Muscarinic acetylcholine receptor M1
Huangqi	MOL000371	3,9-di-O-methylnissolin	Estrogen receptor
Huangqi	MOL000371	3,9-di-O-methylnissolin	Beta-1 adrenergic receptor
Huangqi	MOL000371	3,9-di-O-methylnissolin	Sodium channel protein type 5 subunit alpha
Huangqi	MOL000371	3,9-di-O-methylnissolin	Prostaglandin G/H synthase 2
Huangqi	MOL000371	3,9-di-O-methylnissolin	Nitric-oxide synthase, endothelial
Huangqi	MOL000371	3,9-di-O-methylnissolin	5-hydroxytryptamine receptor 3A
Huangqi	MOL000371	3,9-di-O-methylnissolin	Alpha-2C adrenergic receptor
Huangqi	MOL000371	3,9-di-O-methylnissolin	Retinoic acid receptor RXR-alpha
Huangqi	MOL000371	3,9-di-O-methylnissolin	Acetylcholinesterase
Huangqi	MOL000371	3,9-di-O-methylnissolin	CGMP-inhibited 3',5'-cyclic phosphodiesterase A
Huangqi	MOL000371	3,9-di-O-methylnissolin	Alpha-1B adrenergic receptor
Huangqi	MOL000371	3,9-di-O-methylnissolin	Beta-2 adrenergic receptor
Huangqi	MOL000371	3,9-di-O-methylnissolin	Alpha-1D adrenergic receptor
Huangqi	MOL000371	3,9-di-O-methylnissolin	Mu-type opioid receptor
Huangqi	MOL000371	3,9-di-O-methylnissolin	Gamma-aminobutyric acid receptor subunit alpha-1
Huangqi	MOL000371	3,9-di-O-methylnissolin	Trypsin-1
Huangqi	MOL000371	3,9-di-O-methylnissolin	Nuclear receptor coactivator 2
Huangqi	MOL000371	3,9-di-O-methylnissolin	Calmodulin
Huangqi	MOL000378	7-O-methylisomucronulatol	Nitric oxide synthase, inducible
Huangqi	MOL000378	7-O-methylisomucronulatol	Prostaglandin G/H synthase 1
Huangqi	MOL000378	7-O-methylisomucronulatol	Dopamine D1 receptor
Huangqi	MOL000378	7-O-methylisomucronulatol	Muscarinic acetylcholine receptor M3
Huangqi	MOL000378	7-O-methylisomucronulatol	Thrombin
Huangqi	MOL000378	7-O-methylisomucronulatol	Potassium voltage-gated channel subfamily H member 2
Huangqi	MOL000378	7-O-methylisomucronulatol	Muscarinic acetylcholine receptor M1
Huangqi	MOL000378	7-O-methylisomucronulatol	Estrogen receptor
Huangqi	MOL000378	7-O-methylisomucronulatol	Androgen receptor
Huangqi	MOL000378	7-O-methylisomucronulatol	Beta-1 adrenergic receptor
Huangqi	MOL000378	7-O-methylisomucronulatol	Sodium channel protein type 5 subunit alpha
Huangqi	MOL000378	7-O-methylisomucronulatol	Peroxisome proliferator activated receptor gamma
Huangqi	MOL000378	7-O-methylisomucronulatol	Coagulation factor Xa
Huangqi	MOL000378	7-O-methylisomucronulatol	Muscarinic acetylcholine receptor M5
Huangqi	MOL000378	7-O-methylisomucronulatol	Prostaglandin G/H synthase 2
Huangqi	MOL000378	7-O-methylisomucronulatol	Nitric-oxide synthase, endothelial
Huangqi	MOL000378	7-O-methylisomucronulatol	Alpha-2C adrenergic receptor
Huangqi	MOL000378	7-O-methylisomucronulatol	Muscarinic acetylcholine receptor M4
Huangqi	MOL000378	7-O-methylisomucronulatol	Retinoic acid receptor RXR-alpha
Huangqi	MOL000378	7-O-methylisomucronulatol	Delta-type opioid receptor
Huangqi	MOL000378	7-O-methylisomucronulatol	CGMP-inhibited 3',5'-cyclic phosphodiesterase A
Huangqi	MOL000378	7-O-methylisomucronulatol	5-hydroxytryptamine 2A receptor
Huangqi	MOL000378	7-O-methylisomucronulatol	Alpha-1A adrenergic receptor
Huangqi	MOL000378	7-O-methylisomucronulatol	Muscarinic acetylcholine receptor M2
Huangqi	MOL000378	7-O-methylisomucronulatol	Alpha-1B adrenergic receptor
Huangqi	MOL000378	7-O-methylisomucronulatol	Sodium-dependent dopamine transporter
Huangqi	MOL000378	7-O-methylisomucronulatol	Beta-2 adrenergic receptor
Huangqi	MOL000378	7-O-methylisomucronulatol	Alpha-1D adrenergic receptor
Huangqi	MOL000378	7-O-methylisomucronulatol	Sodium-dependent serotonin transporter
Huangqi	MOL000378	7-O-methylisomucronulatol	Estrogen receptor beta
Huangqi	MOL000378	7-O-methylisomucronulatol	Gamma-aminobutyric acid receptor subunit alpha-1
Huangqi	MOL000378	7-O-methylisomucronulatol	Dipeptidyl peptidase IV
Huangqi	MOL000378	7-O-methylisomucronulatol	Mitogen-activated protein kinase 14
Huangqi	MOL000378	7-O-methylisomucronulatol	Glycogen synthase kinase-3 beta
Huangqi	MOL000378	7-O-methylisomucronulatol	Heat shock protein HSP 90
Huangqi	MOL000378	7-O-methylisomucronulatol	Cell division protein kinase 2
Huangqi	MOL000378	7-O-methylisomucronulatol	Serine/threonine-protein kinase Chk1
Huangqi	MOL000378	7-O-methylisomucronulatol	mRNA of PKA Catalytic Subunit C-alpha
Huangqi	MOL000378	7-O-methylisomucronulatol	Retinoic acid receptor RXR-beta
Huangqi	MOL000378	7-O-methylisomucronulatol	Trypsin-1
Huangqi	MOL000378	7-O-methylisomucronulatol	Proto-oncogene serine/threonine-protein kinase Pim-1
Huangqi	MOL000378	7-O-methylisomucronulatol	Cyclin-A2
Huangqi	MOL000378	7-O-methylisomucronulatol	Nuclear receptor coactivator 2
Huangqi	MOL000378	7-O-methylisomucronulatol	Calcium-activated potassium channel subunit alpha 1
Huangqi	MOL000378	7-O-methylisomucronulatol	Calmodulin
Huangqi	MOL000379	9,10-dimethoxypterocarpan-3-O-��-D-glucoside	Prostaglandin G/H synthase 2
Huangqi	MOL000379	9,10-dimethoxypterocarpan-3-O-��-D-glucoside	DNA topoisomerase II
Huangqi	MOL000379	9,10-dimethoxypterocarpan-3-O-��-D-glucoside	Nuclear receptor coactivator 2
Huangqi	MOL000380	(6aR,11aR)-9,10-dimethoxy-6a,11a-dihydro-6H-benzofurano[3,2-c]chromen-3-ol	Nitric oxide synthase, inducible
Huangqi	MOL000380	(6aR,11aR)-9,10-dimethoxy-6a,11a-dihydro-6H-benzofurano[3,2-c]chromen-3-ol	Prostaglandin G/H synthase 1
Huangqi	MOL000380	(6aR,11aR)-9,10-dimethoxy-6a,11a-dihydro-6H-benzofurano[3,2-c]chromen-3-ol	Muscarinic acetylcholine receptor M3
Huangqi	MOL000380	(6aR,11aR)-9,10-dimethoxy-6a,11a-dihydro-6H-benzofurano[3,2-c]chromen-3-ol	Thrombin
Huangqi	MOL000380	(6aR,11aR)-9,10-dimethoxy-6a,11a-dihydro-6H-benzofurano[3,2-c]chromen-3-ol	Muscarinic acetylcholine receptor M1
Huangqi	MOL000380	(6aR,11aR)-9,10-dimethoxy-6a,11a-dihydro-6H-benzofurano[3,2-c]chromen-3-ol	Estrogen receptor
Huangqi	MOL000380	(6aR,11aR)-9,10-dimethoxy-6a,11a-dihydro-6H-benzofurano[3,2-c]chromen-3-ol	Sodium channel protein type 5 subunit alpha
Huangqi	MOL000380	(6aR,11aR)-9,10-dimethoxy-6a,11a-dihydro-6H-benzofurano[3,2-c]chromen-3-ol	Prostaglandin G/H synthase 2
Huangqi	MOL000380	(6aR,11aR)-9,10-dimethoxy-6a,11a-dihydro-6H-benzofurano[3,2-c]chromen-3-ol	5-hydroxytryptamine receptor 3A
Huangqi	MOL000380	(6aR,11aR)-9,10-dimethoxy-6a,11a-dihydro-6H-benzofurano[3,2-c]chromen-3-ol	Retinoic acid receptor RXR-alpha
Huangqi	MOL000380	(6aR,11aR)-9,10-dimethoxy-6a,11a-dihydro-6H-benzofurano[3,2-c]chromen-3-ol	Acetylcholinesterase
Huangqi	MOL000380	(6aR,11aR)-9,10-dimethoxy-6a,11a-dihydro-6H-benzofurano[3,2-c]chromen-3-ol	Alpha-1B adrenergic receptor
Huangqi	MOL000380	(6aR,11aR)-9,10-dimethoxy-6a,11a-dihydro-6H-benzofurano[3,2-c]chromen-3-ol	Beta-2 adrenergic receptor
Huangqi	MOL000380	(6aR,11aR)-9,10-dimethoxy-6a,11a-dihydro-6H-benzofurano[3,2-c]chromen-3-ol	Alpha-1D adrenergic receptor
Huangqi	MOL000380	(6aR,11aR)-9,10-dimethoxy-6a,11a-dihydro-6H-benzofurano[3,2-c]chromen-3-ol	Gamma-aminobutyric acid receptor subunit alpha-1
Huangqi	MOL000380	(6aR,11aR)-9,10-dimethoxy-6a,11a-dihydro-6H-benzofurano[3,2-c]chromen-3-ol	Heat shock protein HSP 90
Huangqi	MOL000380	(6aR,11aR)-9,10-dimethoxy-6a,11a-dihydro-6H-benzofurano[3,2-c]chromen-3-ol	Neuronal acetylcholine receptor protein, alpha-7 chain
Huangqi	MOL000380	(6aR,11aR)-9,10-dimethoxy-6a,11a-dihydro-6H-benzofurano[3,2-c]chromen-3-ol	Trypsin-1
Huangqi	MOL000380	(6aR,11aR)-9,10-dimethoxy-6a,11a-dihydro-6H-benzofurano[3,2-c]chromen-3-ol	Nuclear receptor coactivator 2
Huangqi	MOL000380	(6aR,11aR)-9,10-dimethoxy-6a,11a-dihydro-6H-benzofurano[3,2-c]chromen-3-ol	Nuclear receptor coactivator 1
Huangqi	MOL000380	(6aR,11aR)-9,10-dimethoxy-6a,11a-dihydro-6H-benzofurano[3,2-c]chromen-3-ol	Calmodulin
Huangqi	MOL000380	(6aR,11aR)-9,10-dimethoxy-6a,11a-dihydro-6H-benzofurano[3,2-c]chromen-3-ol	Muscarinic acetylcholine receptor M4
Huangqi	MOL000387	Bifendate	Prostaglandin G/H synthase 2
Huangqi	MOL000387	Bifendate	Vascular endothelial growth factor receptor 2
Huangqi	MOL000387	Bifendate	Hepatocyte growth factor receptor
Huangqi	MOL000387	Bifendate	Heat shock protein HSP 90
Huangqi	MOL000387	Bifendate	Calcium-activated potassium channel subunit alpha 1
Huangqi	MOL000387	Bifendate	Prostaglandin G/H synthase 1
Huangqi	MOL000387	Bifendate	DNA topoisomerase II
Huangqi	MOL000392	formononetin	Nitric oxide synthase, inducible
Huangqi	MOL000392	formononetin	Prostaglandin G/H synthase 1
Huangqi	MOL000392	formononetin	Muscarinic acetylcholine receptor M1
Huangqi	MOL000392	formononetin	Estrogen receptor
Huangqi	MOL000392	formononetin	Androgen receptor
Huangqi	MOL000392	formononetin	Peroxisome proliferator activated receptor gamma
Huangqi	MOL000392	formononetin	Prostaglandin G/H synthase 2
Huangqi	MOL000392	formononetin	Retinoic acid receptor RXR-alpha
Huangqi	MOL000392	formononetin	CGMP-inhibited 3',5'-cyclic phosphodiesterase A
Huangqi	MOL000392	formononetin	Alpha-1A adrenergic receptor
Huangqi	MOL000392	formononetin	Sodium-dependent dopamine transporter
Huangqi	MOL000392	formononetin	Beta-2 adrenergic receptor
Huangqi	MOL000392	formononetin	Sodium-dependent serotonin transporter
Huangqi	MOL000392	formononetin	Estrogen receptor beta
Huangqi	MOL000392	formononetin	Dipeptidyl peptidase IV
Huangqi	MOL000392	formononetin	Mitogen-activated protein kinase 14
Huangqi	MOL000392	formononetin	Glycogen synthase kinase-3 beta
Huangqi	MOL000392	formononetin	Heat shock protein HSP 90
Huangqi	MOL000392	formononetin	Cell division protein kinase 2
Huangqi	MOL000392	formononetin	Amine oxidase [flavin-containing] B
Huangqi	MOL000392	formononetin	Serine/threonine-protein kinase Chk1
Huangqi	MOL000392	formononetin	mRNA of PKA Catalytic Subunit C-alpha
Huangqi	MOL000392	formononetin	Trypsin-1
Huangqi	MOL000392	formononetin	Proto-oncogene serine/threonine-protein kinase Pim-1
Huangqi	MOL000392	formononetin	Cyclin-A2
Huangqi	MOL000392	formononetin	Calmodulin
Huangqi	MOL000392	formononetin	cAMP-dependent protein kinase inhibitor alpha
Huangqi	MOL000392	formononetin	Thrombin
Huangqi	MOL000392	formononetin	Nitric-oxide synthase, endothelial
Huangqi	MOL000392	formononetin	Acetylcholinesterase
Huangqi	MOL000392	formononetin	Beta-lactamase
Huangqi	MOL000392	formononetin	Transcription factor AP-1
Huangqi	MOL000392	formononetin	Peroxisome proliferator-activated receptor gamma
Huangqi	MOL000392	formononetin	Interleukin-4
Huangqi	MOL000392	formononetin	NAD-dependent deacetylase sirtuin-1
Huangqi	MOL000392	formononetin	ATP synthase subunit beta, mitochondrial
Huangqi	MOL000392	formononetin	NADH-ubiquinone oxidoreductase chain 6
Huangqi	MOL000392	formononetin	3 beta-hydroxysteroid dehydrogenase/Delta 5-->4-isomerase type 2
Huangqi	MOL000392	formononetin	3 beta-hydroxysteroid dehydrogenase/Delta 5-->4-isomerase type 1
Huangqi	MOL000417	Calycosin	Nitric oxide synthase, inducible
Huangqi	MOL000417	Calycosin	Prostaglandin G/H synthase 1
Huangqi	MOL000417	Calycosin	Estrogen receptor
Huangqi	MOL000417	Calycosin	Androgen receptor
Huangqi	MOL000417	Calycosin	Peroxisome proliferator activated receptor gamma
Huangqi	MOL000417	Calycosin	Prostaglandin G/H synthase 2
Huangqi	MOL000417	Calycosin	Retinoic acid receptor RXR-alpha
Huangqi	MOL000417	Calycosin	CGMP-inhibited 3',5'-cyclic phosphodiesterase A
Huangqi	MOL000417	Calycosin	Estrogen receptor beta
Huangqi	MOL000417	Calycosin	Dipeptidyl peptidase IV
Huangqi	MOL000417	Calycosin	Mitogen-activated protein kinase 14
Huangqi	MOL000417	Calycosin	Glycogen synthase kinase-3 beta
Huangqi	MOL000417	Calycosin	Heat shock protein HSP 90
Huangqi	MOL000417	Calycosin	Cell division protein kinase 2
Huangqi	MOL000417	Calycosin	Serine/threonine-protein kinase Chk1
Huangqi	MOL000417	Calycosin	mRNA of PKA Catalytic Subunit C-alpha
Huangqi	MOL000417	Calycosin	Trypsin-1
Huangqi	MOL000417	Calycosin	Proto-oncogene serine/threonine-protein kinase Pim-1
Huangqi	MOL000417	Calycosin	Cyclin-A2
Huangqi	MOL000417	Calycosin	Nuclear receptor coactivator 2
Huangqi	MOL000417	Calycosin	Calmodulin
Huangqi	MOL000417	Calycosin	Beta-2 adrenergic receptor
Huangqi	MOL000422	kaempferol	Nitric oxide synthase, inducible
Huangqi	MOL000422	kaempferol	Prostaglandin G/H synthase 1
Huangqi	MOL000422	kaempferol	Androgen receptor
Huangqi	MOL000422	kaempferol	Peroxisome proliferator activated receptor gamma
Huangqi	MOL000422	kaempferol	Prostaglandin G/H synthase 2
Huangqi	MOL000422	kaempferol	Heat shock protein HSP 90
Huangqi	MOL000422	kaempferol	Phosphatidylinositol-4,5-bisphosphate 3-kinase catalytic subunit, gamma isoform
Huangqi	MOL000422	kaempferol	mRNA of PKA Catalytic Subunit C-alpha
Huangqi	MOL000422	kaempferol	Nuclear receptor coactivator 2
Huangqi	MOL000422	kaempferol	Dipeptidyl peptidase IV
Huangqi	MOL000422	kaempferol	Trypsin-1
Huangqi	MOL000422	kaempferol	Progesterone receptor
Huangqi	MOL000422	kaempferol	Thrombin
Huangqi	MOL000422	kaempferol	Muscarinic acetylcholine receptor M1
Huangqi	MOL000422	kaempferol	Nitric-oxide synthase, endothelial
Huangqi	MOL000422	kaempferol	Gamma-aminobutyric-acid receptor alpha-2 subunit
Huangqi	MOL000422	kaempferol	Acetylcholinesterase
Huangqi	MOL000422	kaempferol	Sodium-dependent noradrenaline transporter
Huangqi	MOL000422	kaempferol	Muscarinic acetylcholine receptor M2
Huangqi	MOL000422	kaempferol	Alpha-1B adrenergic receptor
Huangqi	MOL000422	kaempferol	Gamma-aminobutyric acid receptor subunit alpha-1
Huangqi	MOL000422	kaempferol	DNA topoisomerase II
Huangqi	MOL000422	kaempferol	Coagulation factor VII
Huangqi	MOL000422	kaempferol	Calmodulin
Huangqi	MOL000422	kaempferol	Transcription factor p65
Huangqi	MOL000422	kaempferol	Inhibitor of nuclear factor kappa-B kinase subunit beta
Huangqi	MOL000422	kaempferol	RAC-alpha serine/threonine-protein kinase
Huangqi	MOL000422	kaempferol	Apoptosis regulator Bcl-2
Huangqi	MOL000422	kaempferol	Apoptosis regulator BAX
Huangqi	MOL000422	kaempferol	Tumor necrosis factor
Huangqi	MOL000422	kaempferol	Transcription factor AP-1
Huangqi	MOL000422	kaempferol	Activator of 90 kDa heat shock protein ATPase homolog 1
Huangqi	MOL000422	kaempferol	Caspase-3
Huangqi	MOL000422	kaempferol	Mitogen-activated protein kinase 8
Huangqi	MOL000422	kaempferol	Xanthine dehydrogenase/oxidase
Huangqi	MOL000422	kaempferol	Interstitial collagenase
Huangqi	MOL000422	kaempferol	Signal transducer and activator of transcription 1-alpha/beta
Huangqi	MOL000422	kaempferol	Cell division control protein 2 homolog
Huangqi	MOL000422	kaempferol	Peroxisome proliferator-activated receptor gamma
Huangqi	MOL000422	kaempferol	Heme oxygenase 1
Huangqi	MOL000422	kaempferol	Cytochrome P450 3A4
Huangqi	MOL000422	kaempferol	Cytochrome P450 1A2
Huangqi	MOL000422	kaempferol	Cytochrome P450 1A1
Huangqi	MOL000422	kaempferol	Intercellular adhesion molecule 1
Huangqi	MOL000422	kaempferol	E-selectin
Huangqi	MOL000422	kaempferol	Vascular cell adhesion protein 1
Huangqi	MOL000422	kaempferol	Nuclear receptor subfamily 1 group I member 2
Huangqi	MOL000422	kaempferol	Cytochrome P450 1B1
Huangqi	MOL000422	kaempferol	Arachidonate 5-lipoxygenase
Huangqi	MOL000422	kaempferol	Hyaluronan synthase 2
Huangqi	MOL000422	kaempferol	Glutathione S-transferase P
Huangqi	MOL000422	kaempferol	Aryl hydrocarbon receptor
Huangqi	MOL000422	kaempferol	26S proteasome non-ATPase regulatory subunit 3
Huangqi	MOL000422	kaempferol	Solute carrier family 2, facilitated glucose transporter member 4
Huangqi	MOL000422	kaempferol	Nuclear receptor subfamily 1 group I member 3
Huangqi	MOL000422	kaempferol	Insulin receptor
Huangqi	MOL000422	kaempferol	Type I iodothyronine deiodinase
Huangqi	MOL000422	kaempferol	Serine/threonine-protein phosphatase 2B catalytic subunit alpha isoform
Huangqi	MOL000422	kaempferol	Peroxidase C1A
Huangqi	MOL000422	kaempferol	Glutathione S-transferase Mu 1
Huangqi	MOL000422	kaempferol	Glutathione S-transferase Mu 2
Huangqi	MOL000422	kaempferol	Aldo-keto reductase family 1 member C3
Huangqi	MOL000422	kaempferol	Antileukoproteinase
Huangqi	MOL000433	FA	Cell division protein kinase 2
Huangqi	MOL000433	FA	Thrombin
Huangqi	MOL000433	FA	Glycogen synthase kinase-3 beta
Huangqi	MOL000439	isomucronulatol-7,2'-di-O-glucosiole	DNA topoisomerase II
Huangqi	MOL000442	1,7-Dihydroxy-3,9-dimethoxy pterocarpene	Prostaglandin G/H synthase 2
Huangqi	MOL000442	1,7-Dihydroxy-3,9-dimethoxy pterocarpene	Retinoic acid receptor RXR-alpha
Huangqi	MOL000442	1,7-Dihydroxy-3,9-dimethoxy pterocarpene	Heat shock protein HSP 90
Huangqi	MOL000442	1,7-Dihydroxy-3,9-dimethoxy pterocarpene	Trypsin-1
Huangqi	MOL000098	quercetin	Prostaglandin G/H synthase 1
Huangqi	MOL000098	quercetin	Androgen receptor
Huangqi	MOL000098	quercetin	Peroxisome proliferator activated receptor gamma
Huangqi	MOL000098	quercetin	Prostaglandin G/H synthase 2
Huangqi	MOL000098	quercetin	Heat shock protein HSP 90
Huangqi	MOL000098	quercetin	Phosphatidylinositol-4,5-bisphosphate 3-kinase catalytic subunit, gamma isoform
Huangqi	MOL000098	quercetin	Nuclear receptor coactivator 2
Huangqi	MOL000098	quercetin	Dipeptidyl peptidase IV
Huangqi	MOL000098	quercetin	Aldose reductase
Huangqi	MOL000098	quercetin	Trypsin-1
Huangqi	MOL000098	quercetin	DNA topoisomerase II
Huangqi	MOL000098	quercetin	Thrombin
Huangqi	MOL000098	quercetin	Potassium voltage-gated channel subfamily H member 2
Huangqi	MOL000098	quercetin	Sodium channel protein type 5 subunit alpha
Huangqi	MOL000098	quercetin	Coagulation factor Xa
Huangqi	MOL000098	quercetin	Beta-2 adrenergic receptor
Huangqi	MOL000098	quercetin	Stromelysin-1
Huangqi	MOL000098	quercetin	mRNA of PKA Catalytic Subunit C-alpha
Huangqi	MOL000098	quercetin	Coagulation factor VII
Huangqi	MOL000098	quercetin	Nitric-oxide synthase, endothelial
Huangqi	MOL000098	quercetin	Retinoic acid receptor RXR-alpha
Huangqi	MOL000098	quercetin	Acetylcholinesterase
Huangqi	MOL000098	quercetin	Gamma-aminobutyric acid receptor subunit alpha-1
Huangqi	MOL000098	quercetin	Amine oxidase [flavin-containing] B
Huangqi	MOL000098	quercetin	Transcription factor p65
Huangqi	MOL000098	quercetin	Epidermal growth factor receptor
Huangqi	MOL000098	quercetin	RAC-alpha serine/threonine-protein kinase
Huangqi	MOL000098	quercetin	Vascular endothelial growth factor A
Huangqi	MOL000098	quercetin	G1/S-specific cyclin-D1
Huangqi	MOL000098	quercetin	Apoptosis regulator Bcl-2
Huangqi	MOL000098	quercetin	Bcl-2-like protein 1
Huangqi	MOL000098	quercetin	Proto-oncogene c-Fos
Huangqi	MOL000098	quercetin	Cyclin-dependent kinase inhibitor 1
Huangqi	MOL000098	quercetin	Eukaryotic translation initiation factor 6
Huangqi	MOL000098	quercetin	Apoptosis regulator BAX
Huangqi	MOL000098	quercetin	Caspase-9
Huangqi	MOL000098	quercetin	Urokinase-type plasminogen activator
Huangqi	MOL000098	quercetin	72 kDa type IV collagenase
Huangqi	MOL000098	quercetin	Matrix metalloproteinase-9
Huangqi	MOL000098	quercetin	Mitogen-activated protein kinase 1
Huangqi	MOL000098	quercetin	Interleukin-10
Huangqi	MOL000098	quercetin	Pro-epidermal growth factor
Huangqi	MOL000098	quercetin	Retinoblastoma-associated protein
Huangqi	MOL000098	quercetin	Tumor necrosis factor
Huangqi	MOL000098	quercetin	Transcription factor AP-1
Huangqi	MOL000098	quercetin	Interleukin-6
Huangqi	MOL000098	quercetin	Cyclin-dependent kinase inhibitor 2A, isoforms 1/2/3
Huangqi	MOL000098	quercetin	Activator of 90 kDa heat shock protein ATPase homolog 1
Huangqi	MOL000098	quercetin	Caspase-3
Huangqi	MOL000098	quercetin	Cellular tumor antigen p53
Huangqi	MOL000098	quercetin	ETS domain-containing protein Elk-1
Huangqi	MOL000098	quercetin	NF-kappa-B inhibitor alpha
Huangqi	MOL000098	quercetin	NADPH--cytochrome P450 reductase
Huangqi	MOL000098	quercetin	Ornithine decarboxylase
Huangqi	MOL000098	quercetin	Xanthine dehydrogenase/oxidase
Huangqi	MOL000098	quercetin	Caspase-8
Huangqi	MOL000098	quercetin	DNA topoisomerase 1
Huangqi	MOL000098	quercetin	RAF proto-oncogene serine/threonine-protein kinase
Huangqi	MOL000098	quercetin	Superoxide dismutase [Cu-Zn]
Huangqi	MOL000098	quercetin	Protein kinase C alpha type
Huangqi	MOL000098	quercetin	Interstitial collagenase
Huangqi	MOL000098	quercetin	Hypoxia-inducible factor 1-alpha
Huangqi	MOL000098	quercetin	Signal transducer and activator of transcription 1-alpha/beta
Huangqi	MOL000098	quercetin	Protein CBFA2T1
Huangqi	MOL000098	quercetin	Probable E3 ubiquitin-protein ligase HERC5
Huangqi	MOL000098	quercetin	Cell division control protein 2 homolog
Huangqi	MOL000098	quercetin	78 kDa glucose-regulated protein
Huangqi	MOL000098	quercetin	Receptor tyrosine-protein kinase erbB-2
Huangqi	MOL000098	quercetin	Peroxisome proliferator-activated receptor gamma
Huangqi	MOL000098	quercetin	Acetyl-CoA carboxylase 1
Huangqi	MOL000098	quercetin	Heme oxygenase 1
Huangqi	MOL000098	quercetin	Cytochrome P450 3A4
Huangqi	MOL000098	quercetin	Cytochrome P450 1A2
Huangqi	MOL000098	quercetin	Caveolin-1
Huangqi	MOL000098	quercetin	Myc proto-oncogene protein
Huangqi	MOL000098	quercetin	Tissue factor
Huangqi	MOL000098	quercetin	Gap junction alpha-1 protein
Huangqi	MOL000098	quercetin	Cytochrome P450 1A1
Huangqi	MOL000098	quercetin	Intercellular adhesion molecule 1
Huangqi	MOL000098	quercetin	Interleukin-1 beta
Huangqi	MOL000098	quercetin	C-C motif chemokine 2
Huangqi	MOL000098	quercetin	E-selectin
Huangqi	MOL000098	quercetin	Vascular cell adhesion protein 1
Huangqi	MOL000098	quercetin	Prostaglandin E2 receptor EP3 subtype
Huangqi	MOL000098	quercetin	Interleukin-8
Huangqi	MOL000098	quercetin	Protein kinase C beta type
Huangqi	MOL000098	quercetin	Baculoviral IAP repeat-containing protein 5
Huangqi	MOL000098	quercetin	Dual oxidase 2
Huangqi	MOL000098	quercetin	Nitric oxide synthase, endothelial
Huangqi	MOL000098	quercetin	Heat shock protein beta-1
Huangqi	MOL000098	quercetin	Transforming growth factor beta-1
Huangqi	MOL000098	quercetin	Estrogen sulfotransferase
Huangqi	MOL000098	quercetin	Maltase-glucoamylase, intestinal
Huangqi	MOL000098	quercetin	Interleukin-2
Huangqi	MOL000098	quercetin	Nuclear receptor subfamily 1 group I member 2
Huangqi	MOL000098	quercetin	Cytochrome P450 1B1
Huangqi	MOL000098	quercetin	G2/mitotic-specific cyclin-B1
Huangqi	MOL000098	quercetin	Tissue-type plasminogen activator
Huangqi	MOL000098	quercetin	Thrombomodulin
Huangqi	MOL000098	quercetin	Plasminogen activator inhibitor 1
Huangqi	MOL000098	quercetin	Collagen alpha-1(I) chain
Huangqi	MOL000098	quercetin	Interferon gamma
Huangqi	MOL000098	quercetin	Arachidonate 5-lipoxygenase
Huangqi	MOL000098	quercetin	Phosphatidylinositol-3,4,5-trisphosphate 3-phosphatase and dual-specificity protein phosphatase PTEN
Huangqi	MOL000098	quercetin	Interleukin-1 alpha
Huangqi	MOL000098	quercetin	Myeloperoxidase
Huangqi	MOL000098	quercetin	DNA topoisomerase 2-alpha
Huangqi	MOL000098	quercetin	Neutrophil cytosol factor 1
Huangqi	MOL000098	quercetin	ATP-binding cassette sub-family G member 2
Huangqi	MOL000098	quercetin	Hyaluronan synthase 2
Huangqi	MOL000098	quercetin	Glutathione S-transferase P
Huangqi	MOL000098	quercetin	Nuclear factor erythroid 2-related factor 2
Huangqi	MOL000098	quercetin	NAD(P)H dehydrogenase [quinone] 1
Huangqi	MOL000098	quercetin	Poly [ADP-ribose] polymerase 1
Huangqi	MOL000098	quercetin	Aryl hydrocarbon receptor
Huangqi	MOL000098	quercetin	26S proteasome non-ATPase regulatory subunit 3
Huangqi	MOL000098	quercetin	Solute carrier family 2, facilitated glucose transporter member 4
Huangqi	MOL000098	quercetin	Collagen alpha-1(III) chain
Huangqi	MOL000098	quercetin	DNA gyrase subunit B
Huangqi	MOL000098	quercetin	C-X-C motif chemokine 11
Huangqi	MOL000098	quercetin	C-X-C motif chemokine 2
Huangqi	MOL000098	quercetin	DDB1- and CUL4-associated factor 5
Huangqi	MOL000098	quercetin	Nuclear receptor subfamily 1 group I member 3
Huangqi	MOL000098	quercetin	Serine/threonine-protein kinase Chk2
Huangqi	MOL000098	quercetin	Insulin receptor
Huangqi	MOL000098	quercetin	Claudin-4
Huangqi	MOL000098	quercetin	Peroxisome proliferator-activated receptor alpha
Huangqi	MOL000098	quercetin	Peroxisome proliferator-activated receptor delta
Huangqi	MOL000098	quercetin	Heat shock factor protein 1
Huangqi	MOL000098	quercetin	C-reactive protein
Huangqi	MOL000098	quercetin	C-X-C motif chemokine 10
Huangqi	MOL000098	quercetin	Inhibitor of nuclear factor kappa-B kinase subunit alpha
Huangqi	MOL000098	quercetin	Osteopontin
Huangqi	MOL000098	quercetin	Runt-related transcription factor 2
Huangqi	MOL000098	quercetin	Ras association domain-containing protein 1
Huangqi	MOL000098	quercetin	Transcription factor E2F1
Huangqi	MOL000098	quercetin	Transcription factor E2F2
Huangqi	MOL000098	quercetin	Prostatic acid phosphatase
Huangqi	MOL000098	quercetin	Cathepsin D
Huangqi	MOL000098	quercetin	Insulin-like growth factor-binding protein 3
Huangqi	MOL000098	quercetin	Insulin-like growth factor II
Huangqi	MOL000098	quercetin	CD40 ligand
Huangqi	MOL000098	quercetin	Interferon regulatory factor 1
Huangqi	MOL000098	quercetin	Receptor tyrosine-protein kinase erbB-3
Huangqi	MOL000098	quercetin	Serum paraoxonase/arylesterase 1
Huangqi	MOL000098	quercetin	Type I iodothyronine deiodinase
Huangqi	MOL000098	quercetin	Procollagen C-endopeptidase enhancer 1
Huangqi	MOL000098	quercetin	Puromycin-sensitive aminopeptidase
Huangqi	MOL000098	quercetin	Hexokinase-2
Huangqi	MOL000098	quercetin	Homeobox protein Nkx-3.1
Huangqi	MOL000098	quercetin	Ras GTPase-activating protein 1
Huangqi	MOL000098	quercetin	Peroxidase C1A
Huangqi	MOL000098	quercetin	Glutathione S-transferase Mu 1
Huangqi	MOL000098	quercetin	Glutathione S-transferase Mu 2
Jixueteng	MOL000296	hederagenin	Progesterone receptor
Jixueteng	MOL000296	hederagenin	Nuclear receptor coactivator 2
Jixueteng	MOL000296	hederagenin	Muscarinic acetylcholine receptor M3
Jixueteng	MOL000296	hederagenin	Muscarinic acetylcholine receptor M1
Jixueteng	MOL000296	hederagenin	Gamma-aminobutyric-acid receptor alpha-2 subunit
Jixueteng	MOL000296	hederagenin	Gamma-aminobutyric-acid receptor alpha-3 subunit
Jixueteng	MOL000296	hederagenin	Muscarinic acetylcholine receptor M2
Jixueteng	MOL000296	hederagenin	Alpha-1B adrenergic receptor
Jixueteng	MOL000296	hederagenin	Gamma-aminobutyric acid receptor subunit alpha-1
Jixueteng	MOL000296	hederagenin	Glutamate receptor 2
Jixueteng	MOL000296	hederagenin	Gamma-aminobutyric-acid receptor subunit alpha-6
Jixueteng	MOL000296	hederagenin	Gamma-aminobutyric-acid receptor alpha-5 subunit
Jixueteng	MOL000296	hederagenin	Ig gamma-1 chain C region
Jixueteng	MOL000296	hederagenin	Alcohol dehydrogenase 1B
Jixueteng	MOL000296	hederagenin	Alcohol dehydrogenase 1C
Jixueteng	MOL000296	hederagenin	Lysozyme
Jixueteng	MOL000296	hederagenin	Nicotinate-nucleotide--dimethylbenzimidazole phosphoribosyltransferase
Jixueteng	MOL000296	hederagenin	Prostaglandin G/H synthase 1
Jixueteng	MOL000296	hederagenin	Sodium channel protein type 5 subunit alpha
Jixueteng	MOL000296	hederagenin	Prostaglandin G/H synthase 2
Jixueteng	MOL000296	hederagenin	Retinoic acid receptor RXR-alpha
Jixueteng	MOL000296	hederagenin	CGMP-inhibited 3',5'-cyclic phosphodiesterase A
Jixueteng	MOL000296	hederagenin	Sodium-dependent noradrenaline transporter
Jixueteng	MOL000296	hederagenin	Cytochrome P450-cam
Jixueteng	MOL000033	(3S,8S,9S,10R,13R,14S,17R)-10,13-dimethyl-17-[(2R,5S)-5-propan-2-yloctan-2-yl]-2,3,4,7,8,9,11,12,14,15,16,17-dodecahydro-1H-cyclopenta[a]phenanthren-3-ol	Progesterone receptor
Jixueteng	MOL000358	beta-sitosterol	Progesterone receptor
Jixueteng	MOL000358	beta-sitosterol	Nuclear receptor coactivator 2
Jixueteng	MOL000358	beta-sitosterol	Prostaglandin G/H synthase 1
Jixueteng	MOL000358	beta-sitosterol	Prostaglandin G/H synthase 2
Jixueteng	MOL000358	beta-sitosterol	Heat shock protein HSP 90
Jixueteng	MOL000358	beta-sitosterol	Phosphatidylinositol-4,5-bisphosphate 3-kinase catalytic subunit, gamma isoform
Jixueteng	MOL000358	beta-sitosterol	Potassium voltage-gated channel subfamily H member 2
Jixueteng	MOL000358	beta-sitosterol	mRNA of PKA Catalytic Subunit C-alpha
Jixueteng	MOL000358	beta-sitosterol	Dopamine D1 receptor
Jixueteng	MOL000358	beta-sitosterol	Muscarinic acetylcholine receptor M3
Jixueteng	MOL000358	beta-sitosterol	Muscarinic acetylcholine receptor M1
Jixueteng	MOL000358	beta-sitosterol	Sodium channel protein type 5 subunit alpha
Jixueteng	MOL000358	beta-sitosterol	Gamma-aminobutyric-acid receptor alpha-2 subunit
Jixueteng	MOL000358	beta-sitosterol	Muscarinic acetylcholine receptor M4
Jixueteng	MOL000358	beta-sitosterol	CGMP-inhibited 3',5'-cyclic phosphodiesterase A
Jixueteng	MOL000358	beta-sitosterol	5-hydroxytryptamine 2A receptor
Jixueteng	MOL000358	beta-sitosterol	Gamma-aminobutyric-acid receptor alpha-5 subunit
Jixueteng	MOL000358	beta-sitosterol	Alpha-1A adrenergic receptor
Jixueteng	MOL000358	beta-sitosterol	Gamma-aminobutyric-acid receptor alpha-3 subunit
Jixueteng	MOL000358	beta-sitosterol	Muscarinic acetylcholine receptor M2
Jixueteng	MOL000358	beta-sitosterol	Alpha-1B adrenergic receptor
Jixueteng	MOL000358	beta-sitosterol	Beta-2 adrenergic receptor
Jixueteng	MOL000358	beta-sitosterol	Neuronal acetylcholine receptor subunit alpha-2
Jixueteng	MOL000358	beta-sitosterol	Sodium-dependent serotonin transporter
Jixueteng	MOL000358	beta-sitosterol	Mu-type opioid receptor
Jixueteng	MOL000358	beta-sitosterol	Gamma-aminobutyric acid receptor subunit alpha-1
Jixueteng	MOL000358	beta-sitosterol	Neuronal acetylcholine receptor protein, alpha-7 chain
Jixueteng	MOL000358	beta-sitosterol	Cytochrome P450-cam
Jixueteng	MOL000358	beta-sitosterol	Apoptosis regulator Bcl-2
Jixueteng	MOL000358	beta-sitosterol	Apoptosis regulator BAX
Jixueteng	MOL000358	beta-sitosterol	Caspase-9
Jixueteng	MOL000358	beta-sitosterol	Transcription factor AP-1
Jixueteng	MOL000358	beta-sitosterol	Caspase-3
Jixueteng	MOL000358	beta-sitosterol	Caspase-8
Jixueteng	MOL000358	beta-sitosterol	Protein kinase C alpha type
Jixueteng	MOL000358	beta-sitosterol	Transforming growth factor beta-1
Jixueteng	MOL000358	beta-sitosterol	Serum paraoxonase/arylesterase 1
Jixueteng	MOL000358	beta-sitosterol	Microtubule-associated protein 2
Jixueteng	MOL000392	formononetin	Nitric oxide synthase, inducible
Jixueteng	MOL000392	formononetin	Prostaglandin G/H synthase 1
Jixueteng	MOL000392	formononetin	Muscarinic acetylcholine receptor M1
Jixueteng	MOL000392	formononetin	Estrogen receptor
Jixueteng	MOL000392	formononetin	Androgen receptor
Jixueteng	MOL000392	formononetin	Peroxisome proliferator activated receptor gamma
Jixueteng	MOL000392	formononetin	Prostaglandin G/H synthase 2
Jixueteng	MOL000392	formononetin	Retinoic acid receptor RXR-alpha
Jixueteng	MOL000392	formononetin	CGMP-inhibited 3',5'-cyclic phosphodiesterase A
Jixueteng	MOL000392	formononetin	Alpha-1A adrenergic receptor
Jixueteng	MOL000392	formononetin	Sodium-dependent dopamine transporter
Jixueteng	MOL000392	formononetin	Beta-2 adrenergic receptor
Jixueteng	MOL000392	formononetin	Sodium-dependent serotonin transporter
Jixueteng	MOL000392	formononetin	Estrogen receptor beta
Jixueteng	MOL000392	formononetin	Dipeptidyl peptidase IV
Jixueteng	MOL000392	formononetin	Mitogen-activated protein kinase 14
Jixueteng	MOL000392	formononetin	Glycogen synthase kinase-3 beta
Jixueteng	MOL000392	formononetin	Heat shock protein HSP 90
Jixueteng	MOL000392	formononetin	Cell division protein kinase 2
Jixueteng	MOL000392	formononetin	Amine oxidase [flavin-containing] B
Jixueteng	MOL000392	formononetin	Serine/threonine-protein kinase Chk1
Jixueteng	MOL000392	formononetin	mRNA of PKA Catalytic Subunit C-alpha
Jixueteng	MOL000392	formononetin	Trypsin-1
Jixueteng	MOL000392	formononetin	Proto-oncogene serine/threonine-protein kinase Pim-1
Jixueteng	MOL000392	formononetin	Cyclin-A2
Jixueteng	MOL000392	formononetin	Calmodulin
Jixueteng	MOL000392	formononetin	cAMP-dependent protein kinase inhibitor alpha
Jixueteng	MOL000392	formononetin	Thrombin
Jixueteng	MOL000392	formononetin	Nitric-oxide synthase, endothelial
Jixueteng	MOL000392	formononetin	Acetylcholinesterase
Jixueteng	MOL000392	formononetin	Beta-lactamase
Jixueteng	MOL000392	formononetin	Transcription factor AP-1
Jixueteng	MOL000392	formononetin	Peroxisome proliferator-activated receptor gamma
Jixueteng	MOL000392	formononetin	Interleukin-4
Jixueteng	MOL000392	formononetin	NAD-dependent deacetylase sirtuin-1
Jixueteng	MOL000392	formononetin	ATP synthase subunit beta, mitochondrial
Jixueteng	MOL000392	formononetin	NADH-ubiquinone oxidoreductase chain 6
Jixueteng	MOL000392	formononetin	3 beta-hydroxysteroid dehydrogenase/Delta 5-->4-isomerase type 2
Jixueteng	MOL000392	formononetin	3 beta-hydroxysteroid dehydrogenase/Delta 5-->4-isomerase type 1
Jixueteng	MOL000417	Calycosin	Nitric oxide synthase, inducible
Jixueteng	MOL000417	Calycosin	Prostaglandin G/H synthase 1
Jixueteng	MOL000417	Calycosin	Estrogen receptor
Jixueteng	MOL000417	Calycosin	Androgen receptor
Jixueteng	MOL000417	Calycosin	Peroxisome proliferator activated receptor gamma
Jixueteng	MOL000417	Calycosin	Prostaglandin G/H synthase 2
Jixueteng	MOL000417	Calycosin	Retinoic acid receptor RXR-alpha
Jixueteng	MOL000417	Calycosin	CGMP-inhibited 3',5'-cyclic phosphodiesterase A
Jixueteng	MOL000417	Calycosin	Estrogen receptor beta
Jixueteng	MOL000417	Calycosin	Dipeptidyl peptidase IV
Jixueteng	MOL000417	Calycosin	Mitogen-activated protein kinase 14
Jixueteng	MOL000417	Calycosin	Glycogen synthase kinase-3 beta
Jixueteng	MOL000417	Calycosin	Heat shock protein HSP 90
Jixueteng	MOL000417	Calycosin	Cell division protein kinase 2
Jixueteng	MOL000417	Calycosin	Serine/threonine-protein kinase Chk1
Jixueteng	MOL000417	Calycosin	mRNA of PKA Catalytic Subunit C-alpha
Jixueteng	MOL000417	Calycosin	Trypsin-1
Jixueteng	MOL000417	Calycosin	Proto-oncogene serine/threonine-protein kinase Pim-1
Jixueteng	MOL000417	Calycosin	Cyclin-A2
Jixueteng	MOL000417	Calycosin	Nuclear receptor coactivator 2
Jixueteng	MOL000417	Calycosin	Calmodulin
Jixueteng	MOL000417	Calycosin	Beta-2 adrenergic receptor
Jixueteng	MOL000449	Stigmasterol	Progesterone receptor
Jixueteng	MOL000449	Stigmasterol	Mineralocorticoid receptor
Jixueteng	MOL000449	Stigmasterol	Nuclear receptor coactivator 2
Jixueteng	MOL000449	Stigmasterol	Alcohol dehydrogenase 1C
Jixueteng	MOL000449	Stigmasterol	Ig gamma-1 chain C region
Jixueteng	MOL000449	Stigmasterol	Retinoic acid receptor RXR-alpha
Jixueteng	MOL000449	Stigmasterol	Nuclear receptor coactivator 1
Jixueteng	MOL000449	Stigmasterol	Prostaglandin G/H synthase 1
Jixueteng	MOL000449	Stigmasterol	Prostaglandin G/H synthase 2
Jixueteng	MOL000449	Stigmasterol	Alpha-2A adrenergic receptor
Jixueteng	MOL000449	Stigmasterol	Sodium-dependent noradrenaline transporter
Jixueteng	MOL000449	Stigmasterol	Sodium-dependent dopamine transporter
Jixueteng	MOL000449	Stigmasterol	Beta-2 adrenergic receptor
Jixueteng	MOL000449	Stigmasterol	Aldose reductase
Jixueteng	MOL000449	Stigmasterol	Urokinase-type plasminogen activator
Jixueteng	MOL000449	Stigmasterol	Leukotriene A-4 hydrolase
Jixueteng	MOL000449	Stigmasterol	Amine oxidase [flavin-containing] B
Jixueteng	MOL000449	Stigmasterol	Amine oxidase [flavin-containing] A
Jixueteng	MOL000449	Stigmasterol	mRNA of PKA Catalytic Subunit C-alpha
Jixueteng	MOL000449	Stigmasterol	Chymotrypsinogen B
Jixueteng	MOL000449	Stigmasterol	Muscarinic acetylcholine receptor M3
Jixueteng	MOL000449	Stigmasterol	Muscarinic acetylcholine receptor M1
Jixueteng	MOL000449	Stigmasterol	Beta-1 adrenergic receptor
Jixueteng	MOL000449	Stigmasterol	Sodium channel protein type 5 subunit alpha
Jixueteng	MOL000449	Stigmasterol	5-hydroxytryptamine 2A receptor
Jixueteng	MOL000449	Stigmasterol	Alpha-1A adrenergic receptor
Jixueteng	MOL000449	Stigmasterol	Gamma-aminobutyric-acid receptor alpha-3 subunit
Jixueteng	MOL000449	Stigmasterol	Muscarinic acetylcholine receptor M2
Jixueteng	MOL000449	Stigmasterol	Alpha-1B adrenergic receptor
Jixueteng	MOL000449	Stigmasterol	Gamma-aminobutyric acid receptor subunit alpha-1
Jixueteng	MOL000449	Stigmasterol	Neuronal acetylcholine receptor protein, alpha-7 chain
Jixueteng	MOL000461	3,7-dihydroxy-6-methoxy-dihydroflavonol	Prostaglandin G/H synthase 1
Jixueteng	MOL000461	3,7-dihydroxy-6-methoxy-dihydroflavonol	Sodium channel protein type 5 subunit alpha
Jixueteng	MOL000461	3,7-dihydroxy-6-methoxy-dihydroflavonol	Prostaglandin G/H synthase 2
Jixueteng	MOL000461	3,7-dihydroxy-6-methoxy-dihydroflavonol	Calmodulin
Jixueteng	MOL000468	8-o-Methylreyusi	Nitric oxide synthase, inducible
Jixueteng	MOL000468	8-o-Methylreyusi	Prostaglandin G/H synthase 1
Jixueteng	MOL000468	8-o-Methylreyusi	Dopamine D1 receptor
Jixueteng	MOL000468	8-o-Methylreyusi	Muscarinic acetylcholine receptor M3
Jixueteng	MOL000468	8-o-Methylreyusi	Thrombin
Jixueteng	MOL000468	8-o-Methylreyusi	Estrogen receptor
Jixueteng	MOL000468	8-o-Methylreyusi	Androgen receptor
Jixueteng	MOL000468	8-o-Methylreyusi	Sodium channel protein type 5 subunit alpha
Jixueteng	MOL000468	8-o-Methylreyusi	Peroxisome proliferator activated receptor gamma
Jixueteng	MOL000468	8-o-Methylreyusi	Prostaglandin G/H synthase 2
Jixueteng	MOL000468	8-o-Methylreyusi	Retinoic acid receptor RXR-alpha
Jixueteng	MOL000468	8-o-Methylreyusi	Acetylcholinesterase
Jixueteng	MOL000468	8-o-Methylreyusi	Alpha-1B adrenergic receptor
Jixueteng	MOL000468	8-o-Methylreyusi	Beta-2 adrenergic receptor
Jixueteng	MOL000468	8-o-Methylreyusi	Estrogen receptor beta
Jixueteng	MOL000468	8-o-Methylreyusi	Dipeptidyl peptidase IV
Jixueteng	MOL000468	8-o-Methylreyusi	Beta-secretase
Jixueteng	MOL000468	8-o-Methylreyusi	Mitogen-activated protein kinase 14
Jixueteng	MOL000468	8-o-Methylreyusi	Glycogen synthase kinase-3 beta
Jixueteng	MOL000468	8-o-Methylreyusi	Heat shock protein HSP 90
Jixueteng	MOL000468	8-o-Methylreyusi	Cell division protein kinase 2
Jixueteng	MOL000468	8-o-Methylreyusi	Serine/threonine-protein kinase Chk1
Jixueteng	MOL000468	8-o-Methylreyusi	mRNA of PKA Catalytic Subunit C-alpha
Jixueteng	MOL000468	8-o-Methylreyusi	Ig gamma-1 chain C region
Jixueteng	MOL000468	8-o-Methylreyusi	Trypsin-1
Jixueteng	MOL000468	8-o-Methylreyusi	Proto-oncogene serine/threonine-protein kinase Pim-1
Jixueteng	MOL000468	8-o-Methylreyusi	Cyclin-A2
Jixueteng	MOL000468	8-o-Methylreyusi	Nuclear receptor coactivator 2
Jixueteng	MOL000468	8-o-Methylreyusi	Nuclear receptor coactivator 1
Jixueteng	MOL000468	8-o-Methylreyusi	Calmodulin
Jixueteng	MOL000469	3-Hydroxystigmast-5-en-7-one	Progesterone receptor
Jixueteng	MOL000470	8-C-��-L-arabinosylluteolin	Androgen receptor
Jixueteng	MOL000470	8-C-��-L-arabinosylluteolin	Coagulation factor Xa
Jixueteng	MOL000470	8-C-��-L-arabinosylluteolin	Prostaglandin G/H synthase 2
Jixueteng	MOL000470	8-C-��-L-arabinosylluteolin	mRNA of Protein-tyrosine phosphatase, non-receptor type 1
Jixueteng	MOL000470	8-C-��-L-arabinosylluteolin	DNA topoisomerase II
Jixueteng	MOL000470	8-C-��-L-arabinosylluteolin	Trypsin-1
Jixueteng	MOL000471	aloe-emodin	Prostaglandin G/H synthase 1
Jixueteng	MOL000471	aloe-emodin	Prostaglandin G/H synthase 2
Jixueteng	MOL000471	aloe-emodin	Heat shock protein HSP 90
Jixueteng	MOL000471	aloe-emodin	Phosphatidylinositol-4,5-bisphosphate 3-kinase catalytic subunit, gamma isoform
Jixueteng	MOL000471	aloe-emodin	mRNA of PKA Catalytic Subunit C-alpha
Jixueteng	MOL000471	aloe-emodin	Nuclear receptor coactivator 2
Jixueteng	MOL000471	aloe-emodin	cAMP-dependent protein kinase inhibitor alpha
Jixueteng	MOL000471	aloe-emodin	Aldose reductase
Jixueteng	MOL000471	aloe-emodin	Ig gamma-1 chain C region
Jixueteng	MOL000471	aloe-emodin	Cyclin-dependent kinase inhibitor 1
Jixueteng	MOL000471	aloe-emodin	Eukaryotic translation initiation factor 6
Jixueteng	MOL000471	aloe-emodin	Apoptosis regulator BAX
Jixueteng	MOL000471	aloe-emodin	Tumor necrosis factor
Jixueteng	MOL000471	aloe-emodin	Caspase-3
Jixueteng	MOL000471	aloe-emodin	Cellular tumor antigen p53
Jixueteng	MOL000471	aloe-emodin	Fatty acid synthase
Jixueteng	MOL000471	aloe-emodin	Protein kinase C alpha type
Jixueteng	MOL000471	aloe-emodin	Protein kinase C epsilon type
Jixueteng	MOL000471	aloe-emodin	Cell division control protein 2 homolog
Jixueteng	MOL000471	aloe-emodin	Proliferating cell nuclear antigen
Jixueteng	MOL000471	aloe-emodin	Myc proto-oncogene protein
Jixueteng	MOL000471	aloe-emodin	Interleukin-1 beta
Jixueteng	MOL000471	aloe-emodin	Protein kinase C delta type
Jixueteng	MOL000471	aloe-emodin	G2/mitotic-specific cyclin-B1
Jixueteng	MOL000483	(Z)-3-(4-hydroxy-3-methoxy-phenyl)-N-[2-(4-hydroxyphenyl)ethyl]acrylamide	Prostaglandin G/H synthase 1
Jixueteng	MOL000483	(Z)-3-(4-hydroxy-3-methoxy-phenyl)-N-[2-(4-hydroxyphenyl)ethyl]acrylamide	Prostaglandin G/H synthase 2
Jixueteng	MOL000483	(Z)-3-(4-hydroxy-3-methoxy-phenyl)-N-[2-(4-hydroxyphenyl)ethyl]acrylamide	CGMP-inhibited 3',5'-cyclic phosphodiesterase A
Jixueteng	MOL000483	(Z)-3-(4-hydroxy-3-methoxy-phenyl)-N-[2-(4-hydroxyphenyl)ethyl]acrylamide	Alpha-1B adrenergic receptor
Jixueteng	MOL000483	(Z)-3-(4-hydroxy-3-methoxy-phenyl)-N-[2-(4-hydroxyphenyl)ethyl]acrylamide	Beta-2 adrenergic receptor
Jixueteng	MOL000483	(Z)-3-(4-hydroxy-3-methoxy-phenyl)-N-[2-(4-hydroxyphenyl)ethyl]acrylamide	Heat shock protein HSP 90
Jixueteng	MOL000483	(Z)-3-(4-hydroxy-3-methoxy-phenyl)-N-[2-(4-hydroxyphenyl)ethyl]acrylamide	Leukotriene A-4 hydrolase
Jixueteng	MOL000483	(Z)-3-(4-hydroxy-3-methoxy-phenyl)-N-[2-(4-hydroxyphenyl)ethyl]acrylamide	Calmodulin
Jixueteng	MOL000490	petunidin	Nitric oxide synthase, inducible
Jixueteng	MOL000490	petunidin	Prostaglandin G/H synthase 1
Jixueteng	MOL000490	petunidin	Prostaglandin G/H synthase 2
Jixueteng	MOL000490	petunidin	Estrogen receptor beta
Jixueteng	MOL000490	petunidin	Mitogen-activated protein kinase 14
Jixueteng	MOL000490	petunidin	Glycogen synthase kinase-3 beta
Jixueteng	MOL000490	petunidin	Heat shock protein HSP 90
Jixueteng	MOL000490	petunidin	Nuclear receptor coactivator 2
Jixueteng	MOL000492	(+)-catechin	Prostaglandin G/H synthase 1
Jixueteng	MOL000492	(+)-catechin	Estrogen receptor
Jixueteng	MOL000492	(+)-catechin	Prostaglandin G/H synthase 2
Jixueteng	MOL000492	(+)-catechin	Heat shock protein HSP 90
Jixueteng	MOL000492	(+)-catechin	Beta-lactamase
Jixueteng	MOL000492	(+)-catechin	mRNA of PKA Catalytic Subunit C-alpha
Jixueteng	MOL000492	(+)-catechin	Nuclear receptor coactivator 2
Jixueteng	MOL000492	(+)-catechin	Calmodulin
Jixueteng	MOL000492	(+)-catechin	Retinoic acid receptor RXR-alpha
Jixueteng	MOL000492	(+)-catechin	Catalase
Jixueteng	MOL000492	(+)-catechin	Hyaluronan synthase 2
Jixueteng	MOL000493	campesterol	Progesterone receptor
Jixueteng	MOL000493	campesterol	Prostaglandin G/H synthase 1
Jixueteng	MOL000493	campesterol	Prostaglandin G/H synthase 2
Jixueteng	MOL000493	campesterol	Heat shock protein HSP 90
Jixueteng	MOL000493	campesterol	Phosphatidylinositol-4,5-bisphosphate 3-kinase catalytic subunit, gamma isoform
Jixueteng	MOL000493	campesterol	Nuclear receptor coactivator 2
Jixueteng	MOL000497	licochalcone a	Nitric oxide synthase, inducible
Jixueteng	MOL000497	licochalcone a	Prostaglandin G/H synthase 1
Jixueteng	MOL000497	licochalcone a	Muscarinic acetylcholine receptor M1
Jixueteng	MOL000497	licochalcone a	Estrogen receptor
Jixueteng	MOL000497	licochalcone a	Androgen receptor
Jixueteng	MOL000497	licochalcone a	Sodium channel protein type 5 subunit alpha
Jixueteng	MOL000497	licochalcone a	Peroxisome proliferator activated receptor gamma
Jixueteng	MOL000497	licochalcone a	Coagulation factor Xa
Jixueteng	MOL000497	licochalcone a	Prostaglandin G/H synthase 2
Jixueteng	MOL000497	licochalcone a	Carbonic anhydrase II
Jixueteng	MOL000497	licochalcone a	Alpha-1B adrenergic receptor
Jixueteng	MOL000497	licochalcone a	Sodium-dependent dopamine transporter
Jixueteng	MOL000497	licochalcone a	Estrogen receptor beta
Jixueteng	MOL000497	licochalcone a	Mitogen-activated protein kinase 14
Jixueteng	MOL000497	licochalcone a	Glycogen synthase kinase-3 beta
Jixueteng	MOL000497	licochalcone a	Heat shock protein HSP 90
Jixueteng	MOL000497	licochalcone a	Cell division protein kinase 2
Jixueteng	MOL000497	licochalcone a	Serine/threonine-protein kinase Chk1
Jixueteng	MOL000497	licochalcone a	Proto-oncogene serine/threonine-protein kinase Pim-1
Jixueteng	MOL000497	licochalcone a	Cyclin-A2
Jixueteng	MOL000497	licochalcone a	Calmodulin
Jixueteng	MOL000497	licochalcone a	Beta-2 adrenergic receptor
Jixueteng	MOL000497	licochalcone a	Nuclear receptor coactivator 2
Jixueteng	MOL000497	licochalcone a	Transcription factor p65
Jixueteng	MOL000497	licochalcone a	Signal transducer and activator of transcription 3
Jixueteng	MOL000497	licochalcone a	G1/S-specific cyclin-D1
Jixueteng	MOL000497	licochalcone a	Apoptosis regulator Bcl-2
Jixueteng	MOL000497	licochalcone a	Eukaryotic translation initiation factor 6
Jixueteng	MOL000497	licochalcone a	Mitogen-activated protein kinase 1
Jixueteng	MOL000497	licochalcone a	Retinoblastoma-associated protein
Jixueteng	MOL000497	licochalcone a	Cell division protein kinase 4
Jixueteng	MOL000497	licochalcone a	Fos-related antigen 2
Jixueteng	MOL000500	Vestitol	Nitric oxide synthase, inducible
Jixueteng	MOL000500	Vestitol	Prostaglandin G/H synthase 1
Jixueteng	MOL000500	Vestitol	Muscarinic acetylcholine receptor M1
Jixueteng	MOL000500	Vestitol	Estrogen receptor
Jixueteng	MOL000500	Vestitol	Androgen receptor
Jixueteng	MOL000500	Vestitol	Sodium channel protein type 5 subunit alpha
Jixueteng	MOL000500	Vestitol	Peroxisome proliferator activated receptor gamma
Jixueteng	MOL000500	Vestitol	Prostaglandin G/H synthase 2
Jixueteng	MOL000500	Vestitol	Muscarinic acetylcholine receptor M4
Jixueteng	MOL000500	Vestitol	Retinoic acid receptor RXR-alpha
Jixueteng	MOL000500	Vestitol	CGMP-inhibited 3',5'-cyclic phosphodiesterase A
Jixueteng	MOL000500	Vestitol	5-hydroxytryptamine 2A receptor
Jixueteng	MOL000500	Vestitol	Alpha-1A adrenergic receptor
Jixueteng	MOL000500	Vestitol	Alpha-1B adrenergic receptor
Jixueteng	MOL000500	Vestitol	Sodium-dependent dopamine transporter
Jixueteng	MOL000500	Vestitol	Beta-2 adrenergic receptor
Jixueteng	MOL000500	Vestitol	Sodium-dependent serotonin transporter
Jixueteng	MOL000500	Vestitol	Estrogen receptor beta
Jixueteng	MOL000500	Vestitol	Dipeptidyl peptidase IV
Jixueteng	MOL000500	Vestitol	Mitogen-activated protein kinase 14
Jixueteng	MOL000500	Vestitol	Glycogen synthase kinase-3 beta
Jixueteng	MOL000500	Vestitol	Heat shock protein HSP 90
Jixueteng	MOL000500	Vestitol	Cell division protein kinase 2
Jixueteng	MOL000500	Vestitol	Serine/threonine-protein kinase Chk1
Jixueteng	MOL000500	Vestitol	mRNA of PKA Catalytic Subunit C-alpha
Jixueteng	MOL000500	Vestitol	Trypsin-1
Jixueteng	MOL000500	Vestitol	Proto-oncogene serine/threonine-protein kinase Pim-1
Jixueteng	MOL000500	Vestitol	Cyclin-A2
Jixueteng	MOL000500	Vestitol	cAMP-dependent protein kinase inhibitor alpha
Jixueteng	MOL000500	Vestitol	Calmodulin
Jixueteng	MOL000501	Consume close grain	Prostaglandin G/H synthase 1
Jixueteng	MOL000501	Consume close grain	Prostaglandin G/H synthase 2
Jixueteng	MOL000501	Consume close grain	Heat shock protein HSP 90
Jixueteng	MOL000501	Consume close grain	mRNA of PKA Catalytic Subunit C-alpha
Jixueteng	MOL000501	Consume close grain	Calmodulin
Jixueteng	MOL000502	Cajinin	Nitric oxide synthase, inducible
Jixueteng	MOL000502	Cajinin	Prostaglandin G/H synthase 1
Jixueteng	MOL000502	Cajinin	Estrogen receptor
Jixueteng	MOL000502	Cajinin	Androgen receptor
Jixueteng	MOL000502	Cajinin	Peroxisome proliferator activated receptor gamma
Jixueteng	MOL000502	Cajinin	Prostaglandin G/H synthase 2
Jixueteng	MOL000502	Cajinin	DNA topoisomerase II
Jixueteng	MOL000502	Cajinin	Estrogen receptor beta
Jixueteng	MOL000502	Cajinin	Dipeptidyl peptidase IV
Jixueteng	MOL000502	Cajinin	Mitogen-activated protein kinase 14
Jixueteng	MOL000502	Cajinin	Glycogen synthase kinase-3 beta
Jixueteng	MOL000502	Cajinin	Heat shock protein HSP 90
Jixueteng	MOL000502	Cajinin	Cell division protein kinase 2
Jixueteng	MOL000502	Cajinin	Beta-lactamase
Jixueteng	MOL000502	Cajinin	Serine/threonine-protein kinase Chk1
Jixueteng	MOL000502	Cajinin	mRNA of PKA Catalytic Subunit C-alpha
Jixueteng	MOL000502	Cajinin	Trypsin-1
Jixueteng	MOL000502	Cajinin	Proto-oncogene serine/threonine-protein kinase Pim-1
Jixueteng	MOL000502	Cajinin	Cyclin-A2
Jixueteng	MOL000502	Cajinin	Nuclear receptor coactivator 2
Jixueteng	MOL000502	Cajinin	Calmodulin
Jixueteng	MOL000503	Medicagol	Androgen receptor
Jixueteng	MOL000503	Medicagol	Heat shock protein HSP 90
Jixueteng	MOL000503	Medicagol	Phosphatidylinositol-4,5-bisphosphate 3-kinase catalytic subunit, gamma isoform
Jixueteng	MOL000503	Medicagol	Serine/threonine-protein kinase Chk1
Jixueteng	MOL000503	Medicagol	mRNA of PKA Catalytic Subunit C-alpha
Jixueteng	MOL000506	Lupinidine	Muscarinic acetylcholine receptor M1
Jixueteng	MOL000506	Lupinidine	Muscarinic acetylcholine receptor M2
Jixueteng	MOL000507	Psi-Baptigenin	Nitric oxide synthase, inducible
Jixueteng	MOL000507	Psi-Baptigenin	Prostaglandin G/H synthase 1
Jixueteng	MOL000507	Psi-Baptigenin	Estrogen receptor
Jixueteng	MOL000507	Psi-Baptigenin	Androgen receptor
Jixueteng	MOL000507	Psi-Baptigenin	Sodium channel protein type 5 subunit alpha
Jixueteng	MOL000507	Psi-Baptigenin	Peroxisome proliferator activated receptor gamma
Jixueteng	MOL000507	Psi-Baptigenin	Prostaglandin G/H synthase 2
Jixueteng	MOL000507	Psi-Baptigenin	Retinoic acid receptor RXR-alpha
Jixueteng	MOL000507	Psi-Baptigenin	Beta-2 adrenergic receptor
Jixueteng	MOL000507	Psi-Baptigenin	Estrogen receptor beta
Jixueteng	MOL000507	Psi-Baptigenin	Dipeptidyl peptidase IV
Jixueteng	MOL000507	Psi-Baptigenin	Mitogen-activated protein kinase 14
Jixueteng	MOL000507	Psi-Baptigenin	Glycogen synthase kinase-3 beta
Jixueteng	MOL000507	Psi-Baptigenin	Heat shock protein HSP 90
Jixueteng	MOL000507	Psi-Baptigenin	Cell division protein kinase 2
Jixueteng	MOL000507	Psi-Baptigenin	Phosphatidylinositol-4,5-bisphosphate 3-kinase catalytic subunit, gamma isoform
Jixueteng	MOL000507	Psi-Baptigenin	Serine/threonine-protein kinase Chk1
Jixueteng	MOL000507	Psi-Baptigenin	mRNA of PKA Catalytic Subunit C-alpha
Jixueteng	MOL000507	Psi-Baptigenin	Trypsin-1
Jixueteng	MOL000507	Psi-Baptigenin	Proto-oncogene serine/threonine-protein kinase Pim-1
Jixueteng	MOL000507	Psi-Baptigenin	Cyclin-A2
Jixueteng	MOL000507	Psi-Baptigenin	Calmodulin
Jixueteng	MOL000006	luteolin	Prostaglandin G/H synthase 1
Jixueteng	MOL000006	luteolin	Androgen receptor
Jixueteng	MOL000006	luteolin	Prostaglandin G/H synthase 2
Jixueteng	MOL000006	luteolin	Heat shock protein HSP 90
Jixueteng	MOL000006	luteolin	Trypsin-1
Jixueteng	MOL000006	luteolin	Nuclear receptor coactivator 2
Jixueteng	MOL000006	luteolin	mRNA of PKA Catalytic Subunit C-alpha
Jixueteng	MOL000006	luteolin	Dipeptidyl peptidase IV
Jixueteng	MOL000006	luteolin	Phosphatidylinositol-4,5-bisphosphate 3-kinase catalytic subunit, gamma isoform
Jixueteng	MOL000006	luteolin	Transcription factor p65
Jixueteng	MOL000006	luteolin	Epidermal growth factor receptor
Jixueteng	MOL000006	luteolin	RAC-alpha serine/threonine-protein kinase
Jixueteng	MOL000006	luteolin	Vascular endothelial growth factor A
Jixueteng	MOL000006	luteolin	G1/S-specific cyclin-D1
Jixueteng	MOL000006	luteolin	Bcl-2-like protein 1
Jixueteng	MOL000006	luteolin	Cyclin-dependent kinase inhibitor 1
Jixueteng	MOL000006	luteolin	Caspase-9
Jixueteng	MOL000006	luteolin	72 kDa type IV collagenase
Jixueteng	MOL000006	luteolin	Matrix metalloproteinase-9
Jixueteng	MOL000006	luteolin	Mitogen-activated protein kinase 1
Jixueteng	MOL000006	luteolin	Interleukin-10
Jixueteng	MOL000006	luteolin	Retinoblastoma-associated protein
Jixueteng	MOL000006	luteolin	Cell division protein kinase 4
Jixueteng	MOL000006	luteolin	Tumor necrosis factor
Jixueteng	MOL000006	luteolin	Transcription factor AP-1
Jixueteng	MOL000006	luteolin	Interleukin-6
Jixueteng	MOL000006	luteolin	Caspase-3
Jixueteng	MOL000006	luteolin	Cellular tumor antigen p53
Jixueteng	MOL000006	luteolin	NF-kappa-B inhibitor alpha
Jixueteng	MOL000006	luteolin	Xanthine dehydrogenase/oxidase
Jixueteng	MOL000006	luteolin	DNA topoisomerase 1
Jixueteng	MOL000006	luteolin	E3 ubiquitin-protein ligase Mdm2
Jixueteng	MOL000006	luteolin	Amyloid beta A4 protein
Jixueteng	MOL000006	luteolin	Interstitial collagenase
Jixueteng	MOL000006	luteolin	Proliferating cell nuclear antigen
Jixueteng	MOL000006	luteolin	Receptor tyrosine-protein kinase erbB-2
Jixueteng	MOL000006	luteolin	Peroxisome proliferator-activated receptor gamma
Jixueteng	MOL000006	luteolin	Heme oxygenase 1
Jixueteng	MOL000006	luteolin	Caspase-7
Jixueteng	MOL000006	luteolin	Intercellular adhesion molecule 1
Jixueteng	MOL000006	luteolin	Induced myeloid leukemia cell differentiation protein Mcl-1
Jixueteng	MOL000006	luteolin	Baculoviral IAP repeat-containing protein 5
Jixueteng	MOL000006	luteolin	Interleukin-2
Jixueteng	MOL000006	luteolin	G2/mitotic-specific cyclin-B1
Jixueteng	MOL000006	luteolin	Tyrosinase
Jixueteng	MOL000006	luteolin	Interferon gamma
Jixueteng	MOL000006	luteolin	Interleukin-4
Jixueteng	MOL000006	luteolin	DNA topoisomerase 2-alpha
Jixueteng	MOL000006	luteolin	Glutathione S-transferase P
Jixueteng	MOL000006	luteolin	Baculoviral IAP repeat-containing protein 4
Jixueteng	MOL000006	luteolin	Solute carrier family 2, facilitated glucose transporter member 4
Jixueteng	MOL000006	luteolin	Insulin receptor
Jixueteng	MOL000006	luteolin	CD40 ligand
Jixueteng	MOL000006	luteolin	Prostaglandin E synthase
Jixueteng	MOL000006	luteolin	Kinetochore protein Nuf2
Jixueteng	MOL000006	luteolin	Adenylate cyclase type 2
Jixueteng	MOL000006	luteolin	Hepatocyte growth factor receptor
Dihuang	MOL000359	sitosterol	Progesterone receptor
Dihuang	MOL000359	sitosterol	Nuclear receptor coactivator 2
Dihuang	MOL000359	sitosterol	Mineralocorticoid receptor
Dihuang	MOL000449	Stigmasterol	Progesterone receptor
Dihuang	MOL000449	Stigmasterol	Mineralocorticoid receptor
Dihuang	MOL000449	Stigmasterol	Nuclear receptor coactivator 2
Dihuang	MOL000449	Stigmasterol	Alcohol dehydrogenase 1C
Dihuang	MOL000449	Stigmasterol	Ig gamma-1 chain C region
Dihuang	MOL000449	Stigmasterol	Retinoic acid receptor RXR-alpha
Dihuang	MOL000449	Stigmasterol	Nuclear receptor coactivator 1
Dihuang	MOL000449	Stigmasterol	Prostaglandin G/H synthase 1
Dihuang	MOL000449	Stigmasterol	Prostaglandin G/H synthase 2
Dihuang	MOL000449	Stigmasterol	Alpha-2A adrenergic receptor
Dihuang	MOL000449	Stigmasterol	Sodium-dependent noradrenaline transporter
Dihuang	MOL000449	Stigmasterol	Sodium-dependent dopamine transporter
Dihuang	MOL000449	Stigmasterol	Beta-2 adrenergic receptor
Dihuang	MOL000449	Stigmasterol	Aldose reductase
Dihuang	MOL000449	Stigmasterol	Urokinase-type plasminogen activator
Dihuang	MOL000449	Stigmasterol	Leukotriene A-4 hydrolase
Dihuang	MOL000449	Stigmasterol	Amine oxidase [flavin-containing] B
Dihuang	MOL000449	Stigmasterol	Amine oxidase [flavin-containing] A
Dihuang	MOL000449	Stigmasterol	mRNA of PKA Catalytic Subunit C-alpha
Dihuang	MOL000449	Stigmasterol	Chymotrypsinogen B
Dihuang	MOL000449	Stigmasterol	Muscarinic acetylcholine receptor M3
Dihuang	MOL000449	Stigmasterol	Muscarinic acetylcholine receptor M1
Dihuang	MOL000449	Stigmasterol	Beta-1 adrenergic receptor
Dihuang	MOL000449	Stigmasterol	Sodium channel protein type 5 subunit alpha
Dihuang	MOL000449	Stigmasterol	5-hydroxytryptamine 2A receptor
Dihuang	MOL000449	Stigmasterol	Alpha-1A adrenergic receptor
Dihuang	MOL000449	Stigmasterol	Gamma-aminobutyric-acid receptor alpha-3 subunit
Dihuang	MOL000449	Stigmasterol	Muscarinic acetylcholine receptor M2
Dihuang	MOL000449	Stigmasterol	Alpha-1B adrenergic receptor
Dihuang	MOL000449	Stigmasterol	Gamma-aminobutyric acid receptor subunit alpha-1
Dihuang	MOL000449	Stigmasterol	Neuronal acetylcholine receptor protein, alpha-7 chain
Weilingxian	MOL000358	beta-sitosterol	Progesterone receptor
Weilingxian	MOL000358	beta-sitosterol	Nuclear receptor coactivator 2
Weilingxian	MOL000358	beta-sitosterol	Prostaglandin G/H synthase 1
Weilingxian	MOL000358	beta-sitosterol	Prostaglandin G/H synthase 2
Weilingxian	MOL000358	beta-sitosterol	Heat shock protein HSP 90
Weilingxian	MOL000358	beta-sitosterol	Phosphatidylinositol-4,5-bisphosphate 3-kinase catalytic subunit, gamma isoform
Weilingxian	MOL000358	beta-sitosterol	Potassium voltage-gated channel subfamily H member 2
Weilingxian	MOL000358	beta-sitosterol	mRNA of PKA Catalytic Subunit C-alpha
Weilingxian	MOL000358	beta-sitosterol	Dopamine D1 receptor
Weilingxian	MOL000358	beta-sitosterol	Muscarinic acetylcholine receptor M3
Weilingxian	MOL000358	beta-sitosterol	Muscarinic acetylcholine receptor M1
Weilingxian	MOL000358	beta-sitosterol	Sodium channel protein type 5 subunit alpha
Weilingxian	MOL000358	beta-sitosterol	Gamma-aminobutyric-acid receptor alpha-2 subunit
Weilingxian	MOL000358	beta-sitosterol	Muscarinic acetylcholine receptor M4
Weilingxian	MOL000358	beta-sitosterol	CGMP-inhibited 3',5'-cyclic phosphodiesterase A
Weilingxian	MOL000358	beta-sitosterol	5-hydroxytryptamine 2A receptor
Weilingxian	MOL000358	beta-sitosterol	Gamma-aminobutyric-acid receptor alpha-5 subunit
Weilingxian	MOL000358	beta-sitosterol	Alpha-1A adrenergic receptor
Weilingxian	MOL000358	beta-sitosterol	Gamma-aminobutyric-acid receptor alpha-3 subunit
Weilingxian	MOL000358	beta-sitosterol	Muscarinic acetylcholine receptor M2
Weilingxian	MOL000358	beta-sitosterol	Alpha-1B adrenergic receptor
Weilingxian	MOL000358	beta-sitosterol	Beta-2 adrenergic receptor
Weilingxian	MOL000358	beta-sitosterol	Neuronal acetylcholine receptor subunit alpha-2
Weilingxian	MOL000358	beta-sitosterol	Sodium-dependent serotonin transporter
Weilingxian	MOL000358	beta-sitosterol	Mu-type opioid receptor
Weilingxian	MOL000358	beta-sitosterol	Gamma-aminobutyric acid receptor subunit alpha-1
Weilingxian	MOL000358	beta-sitosterol	Neuronal acetylcholine receptor protein, alpha-7 chain
Weilingxian	MOL000358	beta-sitosterol	Cytochrome P450-cam
Weilingxian	MOL000358	beta-sitosterol	Apoptosis regulator Bcl-2
Weilingxian	MOL000358	beta-sitosterol	Apoptosis regulator BAX
Weilingxian	MOL000358	beta-sitosterol	Caspase-9
Weilingxian	MOL000358	beta-sitosterol	Transcription factor AP-1
Weilingxian	MOL000358	beta-sitosterol	Caspase-3
Weilingxian	MOL000358	beta-sitosterol	Caspase-8
Weilingxian	MOL000358	beta-sitosterol	Protein kinase C alpha type
Weilingxian	MOL000358	beta-sitosterol	Transforming growth factor beta-1
Weilingxian	MOL000358	beta-sitosterol	Serum paraoxonase/arylesterase 1
Weilingxian	MOL000358	beta-sitosterol	Microtubule-associated protein 2
Weilingxian	MOL000449	Stigmasterol	Progesterone receptor
Weilingxian	MOL000449	Stigmasterol	Mineralocorticoid receptor
Weilingxian	MOL000449	Stigmasterol	Nuclear receptor coactivator 2
Weilingxian	MOL000449	Stigmasterol	Alcohol dehydrogenase 1C
Weilingxian	MOL000449	Stigmasterol	Ig gamma-1 chain C region
Weilingxian	MOL000449	Stigmasterol	Retinoic acid receptor RXR-alpha
Weilingxian	MOL000449	Stigmasterol	Nuclear receptor coactivator 1
Weilingxian	MOL000449	Stigmasterol	Prostaglandin G/H synthase 1
Weilingxian	MOL000449	Stigmasterol	Prostaglandin G/H synthase 2
Weilingxian	MOL000449	Stigmasterol	Alpha-2A adrenergic receptor
Weilingxian	MOL000449	Stigmasterol	Sodium-dependent noradrenaline transporter
Weilingxian	MOL000449	Stigmasterol	Sodium-dependent dopamine transporter
Weilingxian	MOL000449	Stigmasterol	Beta-2 adrenergic receptor
Weilingxian	MOL000449	Stigmasterol	Aldose reductase
Weilingxian	MOL000449	Stigmasterol	Urokinase-type plasminogen activator
Weilingxian	MOL000449	Stigmasterol	Leukotriene A-4 hydrolase
Weilingxian	MOL000449	Stigmasterol	Amine oxidase [flavin-containing] B
Weilingxian	MOL000449	Stigmasterol	Amine oxidase [flavin-containing] A
Weilingxian	MOL000449	Stigmasterol	mRNA of PKA Catalytic Subunit C-alpha
Weilingxian	MOL000449	Stigmasterol	Chymotrypsinogen B
Weilingxian	MOL000449	Stigmasterol	Muscarinic acetylcholine receptor M3
Weilingxian	MOL000449	Stigmasterol	Muscarinic acetylcholine receptor M1
Weilingxian	MOL000449	Stigmasterol	Beta-1 adrenergic receptor
Weilingxian	MOL000449	Stigmasterol	Sodium channel protein type 5 subunit alpha
Weilingxian	MOL000449	Stigmasterol	5-hydroxytryptamine 2A receptor
Weilingxian	MOL000449	Stigmasterol	Alpha-1A adrenergic receptor
Weilingxian	MOL000449	Stigmasterol	Gamma-aminobutyric-acid receptor alpha-3 subunit
Weilingxian	MOL000449	Stigmasterol	Muscarinic acetylcholine receptor M2
Weilingxian	MOL000449	Stigmasterol	Alpha-1B adrenergic receptor
Weilingxian	MOL000449	Stigmasterol	Gamma-aminobutyric acid receptor subunit alpha-1
Weilingxian	MOL000449	Stigmasterol	Neuronal acetylcholine receptor protein, alpha-7 chain
Weilingxian	MOL005603	Heptyl phthalate	Sodium-dependent noradrenaline transporter
Weilingxian	MOL005603	Heptyl phthalate	Beta-2 adrenergic receptor
Yanhusuo	MOL001454	berberine	Nitric oxide synthase, inducible
Yanhusuo	MOL001454	berberine	Prostaglandin G/H synthase 1
Yanhusuo	MOL001454	berberine	Potassium voltage-gated channel subfamily H member 2
Yanhusuo	MOL001454	berberine	Estrogen receptor
Yanhusuo	MOL001454	berberine	Androgen receptor
Yanhusuo	MOL001454	berberine	Sodium channel protein type 5 subunit alpha
Yanhusuo	MOL001454	berberine	Coagulation factor Xa
Yanhusuo	MOL001454	berberine	Prostaglandin G/H synthase 2
Yanhusuo	MOL001454	berberine	Nitric-oxide synthase, endothelial
Yanhusuo	MOL001454	berberine	Retinoic acid receptor RXR-alpha
Yanhusuo	MOL001454	berberine	Beta-2 adrenergic receptor
Yanhusuo	MOL001454	berberine	Heat shock protein HSP 90
Yanhusuo	MOL001454	berberine	mRNA of PKA Catalytic Subunit C-alpha
Yanhusuo	MOL001454	berberine	Trypsin-1
Yanhusuo	MOL001454	berberine	Nuclear receptor coactivator 2
Yanhusuo	MOL001454	berberine	cAMP and cAMP-inhibited cGMP 3',5'-cyclic phosphodiesterase 10A
Yanhusuo	MOL001454	berberine	Calmodulin
Yanhusuo	MOL001458	coptisine	Nitric oxide synthase, inducible
Yanhusuo	MOL001458	coptisine	Prostaglandin G/H synthase 1
Yanhusuo	MOL001458	coptisine	Potassium voltage-gated channel subfamily H member 2
Yanhusuo	MOL001458	coptisine	Estrogen receptor
Yanhusuo	MOL001458	coptisine	Androgen receptor
Yanhusuo	MOL001458	coptisine	Sodium channel protein type 5 subunit alpha
Yanhusuo	MOL001458	coptisine	Prostaglandin G/H synthase 2
Yanhusuo	MOL001458	coptisine	Nitric-oxide synthase, endothelial
Yanhusuo	MOL001458	coptisine	Trypsin-1
Yanhusuo	MOL001460	Cryptopin	Prostaglandin G/H synthase 1
Yanhusuo	MOL001460	Cryptopin	Dopamine D1 receptor
Yanhusuo	MOL001460	Cryptopin	Muscarinic acetylcholine receptor M3
Yanhusuo	MOL001460	Cryptopin	Potassium voltage-gated channel subfamily H member 2
Yanhusuo	MOL001460	Cryptopin	Muscarinic acetylcholine receptor M1
Yanhusuo	MOL001460	Cryptopin	Sodium channel protein type 5 subunit alpha
Yanhusuo	MOL001460	Cryptopin	Coagulation factor Xa
Yanhusuo	MOL001460	Cryptopin	Muscarinic acetylcholine receptor M5
Yanhusuo	MOL001460	Cryptopin	Prostaglandin G/H synthase 2
Yanhusuo	MOL001460	Cryptopin	5-hydroxytryptamine receptor 3A
Yanhusuo	MOL001460	Cryptopin	Coagulation factor VII
Yanhusuo	MOL001460	Cryptopin	Vascular endothelial growth factor receptor 2
Yanhusuo	MOL001460	Cryptopin	Muscarinic acetylcholine receptor M4
Yanhusuo	MOL001460	Cryptopin	Delta-type opioid receptor
Yanhusuo	MOL001460	Cryptopin	CGMP-inhibited 3',5'-cyclic phosphodiesterase A
Yanhusuo	MOL001460	Cryptopin	Alpha-1B adrenergic receptor
Yanhusuo	MOL001460	Cryptopin	Beta-2 adrenergic receptor
Yanhusuo	MOL001460	Cryptopin	Alpha-1D adrenergic receptor
Yanhusuo	MOL001460	Cryptopin	DNA topoisomerase II
Yanhusuo	MOL001460	Cryptopin	Mu-type opioid receptor
Yanhusuo	MOL001460	Cryptopin	Heat shock protein HSP 90
Yanhusuo	MOL001460	Cryptopin	mRNA of PKA Catalytic Subunit C-alpha
Yanhusuo	MOL001460	Cryptopin	Voltage-dependent L-type calcium channel subunit alpha-1S
Yanhusuo	MOL001460	Cryptopin	Nuclear receptor coactivator 1
Yanhusuo	MOL001460	Cryptopin	cAMP and cAMP-inhibited cGMP 3',5'-cyclic phosphodiesterase 10A
Yanhusuo	MOL001460	Cryptopin	Calmodulin
Yanhusuo	MOL001460	Cryptopin	5-hydroxytryptamine 2A receptor
Yanhusuo	MOL001460	Cryptopin	Sodium-dependent serotonin transporter
Yanhusuo	MOL001461	Dihydrochelerythrine	Nitric oxide synthase, inducible
Yanhusuo	MOL001461	Dihydrochelerythrine	Prostaglandin G/H synthase 1
Yanhusuo	MOL001461	Dihydrochelerythrine	Potassium voltage-gated channel subfamily H member 2
Yanhusuo	MOL001461	Dihydrochelerythrine	Estrogen receptor
Yanhusuo	MOL001461	Dihydrochelerythrine	Androgen receptor
Yanhusuo	MOL001461	Dihydrochelerythrine	Sodium channel protein type 5 subunit alpha
Yanhusuo	MOL001461	Dihydrochelerythrine	Peroxisome proliferator activated receptor gamma
Yanhusuo	MOL001461	Dihydrochelerythrine	Coagulation factor Xa
Yanhusuo	MOL001461	Dihydrochelerythrine	Prostaglandin G/H synthase 2
Yanhusuo	MOL001461	Dihydrochelerythrine	Nitric-oxide synthase, endothelial
Yanhusuo	MOL001461	Dihydrochelerythrine	Retinoic acid receptor RXR-alpha
Yanhusuo	MOL001461	Dihydrochelerythrine	Acetylcholinesterase
Yanhusuo	MOL001461	Dihydrochelerythrine	Estrogen receptor beta
Yanhusuo	MOL001461	Dihydrochelerythrine	Mitogen-activated protein kinase 14
Yanhusuo	MOL001461	Dihydrochelerythrine	Heat shock protein HSP 90
Yanhusuo	MOL001461	Dihydrochelerythrine	Cell division protein kinase 2
Yanhusuo	MOL001461	Dihydrochelerythrine	mRNA of PKA Catalytic Subunit C-alpha
Yanhusuo	MOL001461	Dihydrochelerythrine	Trypsin-1
Yanhusuo	MOL001461	Dihydrochelerythrine	Proto-oncogene serine/threonine-protein kinase Pim-1
Yanhusuo	MOL001461	Dihydrochelerythrine	Cyclin-A2
Yanhusuo	MOL001461	Dihydrochelerythrine	Nuclear receptor coactivator 2
Yanhusuo	MOL001461	Dihydrochelerythrine	Calmodulin
Yanhusuo	MOL001463	Dihydrosanguinarine	Nitric oxide synthase, inducible
Yanhusuo	MOL001463	Dihydrosanguinarine	Prostaglandin G/H synthase 1
Yanhusuo	MOL001463	Dihydrosanguinarine	Estrogen receptor
Yanhusuo	MOL001463	Dihydrosanguinarine	Androgen receptor
Yanhusuo	MOL001463	Dihydrosanguinarine	Peroxisome proliferator activated receptor gamma
Yanhusuo	MOL001463	Dihydrosanguinarine	Coagulation factor Xa
Yanhusuo	MOL001463	Dihydrosanguinarine	Prostaglandin G/H synthase 2
Yanhusuo	MOL001463	Dihydrosanguinarine	Acetylcholinesterase
Yanhusuo	MOL001463	Dihydrosanguinarine	Estrogen receptor beta
Yanhusuo	MOL001463	Dihydrosanguinarine	Mitogen-activated protein kinase 14
Yanhusuo	MOL001463	Dihydrosanguinarine	Cell division protein kinase 2
Yanhusuo	MOL001463	Dihydrosanguinarine	mRNA of PKA Catalytic Subunit C-alpha
Yanhusuo	MOL001463	Dihydrosanguinarine	Trypsin-1
Yanhusuo	MOL001463	Dihydrosanguinarine	Proto-oncogene serine/threonine-protein kinase Pim-1
Yanhusuo	MOL001463	Dihydrosanguinarine	Cyclin-A2
Yanhusuo	MOL001463	Dihydrosanguinarine	Nuclear receptor coactivator 2
Yanhusuo	MOL001463	Dihydrosanguinarine	Calmodulin
Yanhusuo	MOL001474	sanguinarine	Prostaglandin G/H synthase 1
Yanhusuo	MOL001474	sanguinarine	Prostaglandin G/H synthase 2
Yanhusuo	MOL001474	sanguinarine	Retinoic acid receptor RXR-alpha
Yanhusuo	MOL001474	sanguinarine	mRNA of PKA Catalytic Subunit C-alpha
Yanhusuo	MOL000217	(S)-Scoulerine	Prostaglandin G/H synthase 1
Yanhusuo	MOL000217	(S)-Scoulerine	Dopamine D1 receptor
Yanhusuo	MOL000217	(S)-Scoulerine	Muscarinic acetylcholine receptor M3
Yanhusuo	MOL000217	(S)-Scoulerine	Potassium voltage-gated channel subfamily H member 2
Yanhusuo	MOL000217	(S)-Scoulerine	Muscarinic acetylcholine receptor M1
Yanhusuo	MOL000217	(S)-Scoulerine	D(1B) dopamine receptor
Yanhusuo	MOL000217	(S)-Scoulerine	Sodium channel protein type 5 subunit alpha
Yanhusuo	MOL000217	(S)-Scoulerine	Coagulation factor Xa
Yanhusuo	MOL000217	(S)-Scoulerine	Muscarinic acetylcholine receptor M5
Yanhusuo	MOL000217	(S)-Scoulerine	Prostaglandin G/H synthase 2
Yanhusuo	MOL000217	(S)-Scoulerine	Alpha-2A adrenergic receptor
Yanhusuo	MOL000217	(S)-Scoulerine	Carbonic anhydrase II
Yanhusuo	MOL000217	(S)-Scoulerine	Coagulation factor VII
Yanhusuo	MOL000217	(S)-Scoulerine	Alpha-2C adrenergic receptor
Yanhusuo	MOL000217	(S)-Scoulerine	Muscarinic acetylcholine receptor M4
Yanhusuo	MOL000217	(S)-Scoulerine	Delta-type opioid receptor
Yanhusuo	MOL000217	(S)-Scoulerine	CGMP-inhibited 3',5'-cyclic phosphodiesterase A
Yanhusuo	MOL000217	(S)-Scoulerine	5-hydroxytryptamine 2A receptor
Yanhusuo	MOL000217	(S)-Scoulerine	Alpha-1A adrenergic receptor
Yanhusuo	MOL000217	(S)-Scoulerine	5-hydroxytryptamine 2C receptor
Yanhusuo	MOL000217	(S)-Scoulerine	Muscarinic acetylcholine receptor M2
Yanhusuo	MOL000217	(S)-Scoulerine	Alpha-1B adrenergic receptor
Yanhusuo	MOL000217	(S)-Scoulerine	D(3) dopamine receptor
Yanhusuo	MOL000217	(S)-Scoulerine	Sodium-dependent dopamine transporter
Yanhusuo	MOL000217	(S)-Scoulerine	Beta-2 adrenergic receptor
Yanhusuo	MOL000217	(S)-Scoulerine	Alpha-1D adrenergic receptor
Yanhusuo	MOL000217	(S)-Scoulerine	DNA topoisomerase II
Yanhusuo	MOL000217	(S)-Scoulerine	Sodium-dependent serotonin transporter
Yanhusuo	MOL000217	(S)-Scoulerine	Mu-type opioid receptor
Yanhusuo	MOL000217	(S)-Scoulerine	Heat shock protein HSP 90
Yanhusuo	MOL000217	(S)-Scoulerine	Nuclear receptor coactivator 2
Yanhusuo	MOL000217	(S)-Scoulerine	Nuclear receptor coactivator 1
Yanhusuo	MOL000217	(S)-Scoulerine	Calmodulin
Yanhusuo	MOL000217	(S)-Scoulerine	Retinoic acid receptor RXR-alpha
Yanhusuo	MOL000217	(S)-Scoulerine	Sodium-dependent noradrenaline transporter
Yanhusuo	MOL000217	(S)-Scoulerine	Alpha-2B adrenergic receptor
Yanhusuo	MOL002670	Cavidine	Prostaglandin G/H synthase 1
Yanhusuo	MOL002670	Cavidine	Muscarinic acetylcholine receptor M3
Yanhusuo	MOL002670	Cavidine	Potassium voltage-gated channel subfamily H member 2
Yanhusuo	MOL002670	Cavidine	Muscarinic acetylcholine receptor M1
Yanhusuo	MOL002670	Cavidine	Beta-1 adrenergic receptor
Yanhusuo	MOL002670	Cavidine	Sodium channel protein type 5 subunit alpha
Yanhusuo	MOL002670	Cavidine	Coagulation factor Xa
Yanhusuo	MOL002670	Cavidine	Muscarinic acetylcholine receptor M5
Yanhusuo	MOL002670	Cavidine	Prostaglandin G/H synthase 2
Yanhusuo	MOL002670	Cavidine	5-hydroxytryptamine receptor 3A
Yanhusuo	MOL002670	Cavidine	Alpha-2C adrenergic receptor
Yanhusuo	MOL002670	Cavidine	Muscarinic acetylcholine receptor M4
Yanhusuo	MOL002670	Cavidine	Retinoic acid receptor RXR-alpha
Yanhusuo	MOL002670	Cavidine	Delta-type opioid receptor
Yanhusuo	MOL002670	Cavidine	5-hydroxytryptamine 2A receptor
Yanhusuo	MOL002670	Cavidine	5-hydroxytryptamine 2C receptor
Yanhusuo	MOL002670	Cavidine	Alpha-1B adrenergic receptor
Yanhusuo	MOL002670	Cavidine	Beta-2 adrenergic receptor
Yanhusuo	MOL002670	Cavidine	Alpha-1D adrenergic receptor
Yanhusuo	MOL002670	Cavidine	DNA topoisomerase II
Yanhusuo	MOL002670	Cavidine	Mu-type opioid receptor
Yanhusuo	MOL002670	Cavidine	Heat shock protein HSP 90
Yanhusuo	MOL002670	Cavidine	Retinoic acid receptor RXR-beta
Yanhusuo	MOL002670	Cavidine	Calmodulin
Yanhusuo	MOL002670	Cavidine	Dopamine D1 receptor
Yanhusuo	MOL002670	Cavidine	Sodium-dependent serotonin transporter
Yanhusuo	MOL002670	Cavidine	Coagulation factor VII
Yanhusuo	MOL002670	Cavidine	cAMP and cAMP-inhibited cGMP 3',5'-cyclic phosphodiesterase 10A
Yanhusuo	MOL002903	(R)-Canadine	Prostaglandin G/H synthase 1
Yanhusuo	MOL002903	(R)-Canadine	Muscarinic acetylcholine receptor M3
Yanhusuo	MOL002903	(R)-Canadine	Potassium voltage-gated channel subfamily H member 2
Yanhusuo	MOL002903	(R)-Canadine	Muscarinic acetylcholine receptor M1
Yanhusuo	MOL002903	(R)-Canadine	Sodium channel protein type 5 subunit alpha
Yanhusuo	MOL002903	(R)-Canadine	Coagulation factor Xa
Yanhusuo	MOL002903	(R)-Canadine	Muscarinic acetylcholine receptor M5
Yanhusuo	MOL002903	(R)-Canadine	Prostaglandin G/H synthase 2
Yanhusuo	MOL002903	(R)-Canadine	5-hydroxytryptamine receptor 3A
Yanhusuo	MOL002903	(R)-Canadine	Alpha-2C adrenergic receptor
Yanhusuo	MOL002903	(R)-Canadine	Muscarinic acetylcholine receptor M4
Yanhusuo	MOL002903	(R)-Canadine	Delta-type opioid receptor
Yanhusuo	MOL002903	(R)-Canadine	5-hydroxytryptamine 2A receptor
Yanhusuo	MOL002903	(R)-Canadine	5-hydroxytryptamine 2C receptor
Yanhusuo	MOL002903	(R)-Canadine	Alpha-1B adrenergic receptor
Yanhusuo	MOL002903	(R)-Canadine	Sodium-dependent dopamine transporter
Yanhusuo	MOL002903	(R)-Canadine	Beta-2 adrenergic receptor
Yanhusuo	MOL002903	(R)-Canadine	Alpha-1D adrenergic receptor
Yanhusuo	MOL002903	(R)-Canadine	Sodium-dependent serotonin transporter
Yanhusuo	MOL002903	(R)-Canadine	Mu-type opioid receptor
Yanhusuo	MOL002903	(R)-Canadine	Heat shock protein HSP 90
Yanhusuo	MOL002903	(R)-Canadine	mRNA of PKA Catalytic Subunit C-alpha
Yanhusuo	MOL002903	(R)-Canadine	cAMP and cAMP-inhibited cGMP 3',5'-cyclic phosphodiesterase 10A
Yanhusuo	MOL002903	(R)-Canadine	Calmodulin
Yanhusuo	MOL002903	(R)-Canadine	Dopamine D1 receptor
Yanhusuo	MOL002903	(R)-Canadine	D(1B) dopamine receptor
Yanhusuo	MOL002903	(R)-Canadine	Retinoic acid receptor RXR-alpha
Yanhusuo	MOL002903	(R)-Canadine	Sodium-dependent noradrenaline transporter
Yanhusuo	MOL002903	(R)-Canadine	Alpha-1A adrenergic receptor
Yanhusuo	MOL002903	(R)-Canadine	Muscarinic acetylcholine receptor M2
Yanhusuo	MOL002903	(R)-Canadine	Calcium-activated potassium channel subunit alpha 1
Yanhusuo	MOL000359	sitosterol	Progesterone receptor
Yanhusuo	MOL000359	sitosterol	Nuclear receptor coactivator 2
Yanhusuo	MOL000359	sitosterol	Mineralocorticoid receptor
Yanhusuo	MOL004071	Hyndarin	Dopamine D1 receptor
Yanhusuo	MOL004071	Hyndarin	Muscarinic acetylcholine receptor M3
Yanhusuo	MOL004071	Hyndarin	Potassium voltage-gated channel subfamily H member 2
Yanhusuo	MOL004071	Hyndarin	Muscarinic acetylcholine receptor M1
Yanhusuo	MOL004071	Hyndarin	Sodium channel protein type 5 subunit alpha
Yanhusuo	MOL004071	Hyndarin	Coagulation factor Xa
Yanhusuo	MOL004071	Hyndarin	Muscarinic acetylcholine receptor M5
Yanhusuo	MOL004071	Hyndarin	Prostaglandin G/H synthase 2
Yanhusuo	MOL004071	Hyndarin	5-hydroxytryptamine receptor 3A
Yanhusuo	MOL004071	Hyndarin	Carbonic anhydrase II
Yanhusuo	MOL004071	Hyndarin	Alpha-2C adrenergic receptor
Yanhusuo	MOL004071	Hyndarin	Muscarinic acetylcholine receptor M4
Yanhusuo	MOL004071	Hyndarin	Delta-type opioid receptor
Yanhusuo	MOL004071	Hyndarin	5-hydroxytryptamine 2A receptor
Yanhusuo	MOL004071	Hyndarin	Sodium-dependent noradrenaline transporter
Yanhusuo	MOL004071	Hyndarin	5-hydroxytryptamine 2C receptor
Yanhusuo	MOL004071	Hyndarin	Muscarinic acetylcholine receptor M2
Yanhusuo	MOL004071	Hyndarin	Alpha-1B adrenergic receptor
Yanhusuo	MOL004071	Hyndarin	Sodium-dependent dopamine transporter
Yanhusuo	MOL004071	Hyndarin	Beta-2 adrenergic receptor
Yanhusuo	MOL004071	Hyndarin	Alpha-1D adrenergic receptor
Yanhusuo	MOL004071	Hyndarin	Sodium-dependent serotonin transporter
Yanhusuo	MOL004071	Hyndarin	Mu-type opioid receptor
Yanhusuo	MOL004071	Hyndarin	Heat shock protein HSP 90
Yanhusuo	MOL004071	Hyndarin	Retinoic acid receptor RXR-beta
Yanhusuo	MOL004071	Hyndarin	Calmodulin
Yanhusuo	MOL004071	Hyndarin	Prostaglandin G/H synthase 1
Yanhusuo	MOL004071	Hyndarin	Beta-1 adrenergic receptor
Yanhusuo	MOL004071	Hyndarin	Retinoic acid receptor RXR-alpha
Yanhusuo	MOL004071	Hyndarin	D(3) dopamine receptor
Yanhusuo	MOL004071	Hyndarin	D(2) dopamine receptor
Yanhusuo	MOL004071	Hyndarin	Nuclear receptor coactivator 1
Yanhusuo	MOL004190	(-)-alpha-N-methylcanadine	Muscarinic acetylcholine receptor M3
Yanhusuo	MOL004190	(-)-alpha-N-methylcanadine	Potassium voltage-gated channel subfamily H member 2
Yanhusuo	MOL004190	(-)-alpha-N-methylcanadine	Muscarinic acetylcholine receptor M1
Yanhusuo	MOL004190	(-)-alpha-N-methylcanadine	Sodium channel protein type 5 subunit alpha
Yanhusuo	MOL004190	(-)-alpha-N-methylcanadine	Coagulation factor Xa
Yanhusuo	MOL004190	(-)-alpha-N-methylcanadine	Muscarinic acetylcholine receptor M5
Yanhusuo	MOL004190	(-)-alpha-N-methylcanadine	Prostaglandin G/H synthase 2
Yanhusuo	MOL004190	(-)-alpha-N-methylcanadine	Carbonic anhydrase II
Yanhusuo	MOL004190	(-)-alpha-N-methylcanadine	Muscarinic acetylcholine receptor M4
Yanhusuo	MOL004190	(-)-alpha-N-methylcanadine	Alpha-1B adrenergic receptor
Yanhusuo	MOL004190	(-)-alpha-N-methylcanadine	Beta-2 adrenergic receptor
Yanhusuo	MOL004190	(-)-alpha-N-methylcanadine	Alpha-1D adrenergic receptor
Yanhusuo	MOL004190	(-)-alpha-N-methylcanadine	Nuclear receptor coactivator 2
Yanhusuo	MOL004190	(-)-alpha-N-methylcanadine	Nuclear receptor coactivator 1
Yanhusuo	MOL004190	(-)-alpha-N-methylcanadine	Calmodulin
Yanhusuo	MOL004191	Capaurine	Prostaglandin G/H synthase 1
Yanhusuo	MOL004191	Capaurine	Dopamine D1 receptor
Yanhusuo	MOL004191	Capaurine	Muscarinic acetylcholine receptor M3
Yanhusuo	MOL004191	Capaurine	Potassium voltage-gated channel subfamily H member 2
Yanhusuo	MOL004191	Capaurine	Muscarinic acetylcholine receptor M1
Yanhusuo	MOL004191	Capaurine	Sodium channel protein type 5 subunit alpha
Yanhusuo	MOL004191	Capaurine	Coagulation factor Xa
Yanhusuo	MOL004191	Capaurine	Muscarinic acetylcholine receptor M5
Yanhusuo	MOL004191	Capaurine	Prostaglandin G/H synthase 2
Yanhusuo	MOL004191	Capaurine	Nitric-oxide synthase, endothelial
Yanhusuo	MOL004191	Capaurine	Carbonic anhydrase II
Yanhusuo	MOL004191	Capaurine	Vascular endothelial growth factor receptor 2
Yanhusuo	MOL004191	Capaurine	Muscarinic acetylcholine receptor M4
Yanhusuo	MOL004191	Capaurine	Retinoic acid receptor RXR-alpha
Yanhusuo	MOL004191	Capaurine	Delta-type opioid receptor
Yanhusuo	MOL004191	Capaurine	5-hydroxytryptamine 2A receptor
Yanhusuo	MOL004191	Capaurine	5-hydroxytryptamine 2C receptor
Yanhusuo	MOL004191	Capaurine	Alpha-1B adrenergic receptor
Yanhusuo	MOL004191	Capaurine	Sodium-dependent dopamine transporter
Yanhusuo	MOL004191	Capaurine	Beta-2 adrenergic receptor
Yanhusuo	MOL004191	Capaurine	Alpha-1D adrenergic receptor
Yanhusuo	MOL004191	Capaurine	DNA topoisomerase II
Yanhusuo	MOL004191	Capaurine	Sodium-dependent serotonin transporter
Yanhusuo	MOL004191	Capaurine	Mu-type opioid receptor
Yanhusuo	MOL004191	Capaurine	Heat shock protein HSP 90
Yanhusuo	MOL004191	Capaurine	Retinoic acid receptor RXR-beta
Yanhusuo	MOL004191	Capaurine	Calcium-activated potassium channel subunit alpha 1
Yanhusuo	MOL004191	Capaurine	Calmodulin
Yanhusuo	MOL004193	Clarkeanidine	Prostaglandin G/H synthase 1
Yanhusuo	MOL004193	Clarkeanidine	Dopamine D1 receptor
Yanhusuo	MOL004193	Clarkeanidine	Muscarinic acetylcholine receptor M3
Yanhusuo	MOL004193	Clarkeanidine	Potassium voltage-gated channel subfamily H member 2
Yanhusuo	MOL004193	Clarkeanidine	Muscarinic acetylcholine receptor M1
Yanhusuo	MOL004193	Clarkeanidine	Sodium channel protein type 5 subunit alpha
Yanhusuo	MOL004193	Clarkeanidine	Coagulation factor Xa
Yanhusuo	MOL004193	Clarkeanidine	Muscarinic acetylcholine receptor M5
Yanhusuo	MOL004193	Clarkeanidine	Prostaglandin G/H synthase 2
Yanhusuo	MOL004193	Clarkeanidine	Carbonic anhydrase II
Yanhusuo	MOL004193	Clarkeanidine	Alpha-2C adrenergic receptor
Yanhusuo	MOL004193	Clarkeanidine	Muscarinic acetylcholine receptor M4
Yanhusuo	MOL004193	Clarkeanidine	Retinoic acid receptor RXR-alpha
Yanhusuo	MOL004193	Clarkeanidine	Delta-type opioid receptor
Yanhusuo	MOL004193	Clarkeanidine	5-hydroxytryptamine 2A receptor
Yanhusuo	MOL004193	Clarkeanidine	Sodium-dependent noradrenaline transporter
Yanhusuo	MOL004193	Clarkeanidine	Alpha-1A adrenergic receptor
Yanhusuo	MOL004193	Clarkeanidine	5-hydroxytryptamine 2C receptor
Yanhusuo	MOL004193	Clarkeanidine	Muscarinic acetylcholine receptor M2
Yanhusuo	MOL004193	Clarkeanidine	Alpha-2B adrenergic receptor
Yanhusuo	MOL004193	Clarkeanidine	Alpha-1B adrenergic receptor
Yanhusuo	MOL004193	Clarkeanidine	Sodium-dependent dopamine transporter
Yanhusuo	MOL004193	Clarkeanidine	Beta-2 adrenergic receptor
Yanhusuo	MOL004193	Clarkeanidine	Alpha-1D adrenergic receptor
Yanhusuo	MOL004193	Clarkeanidine	DNA topoisomerase II
Yanhusuo	MOL004193	Clarkeanidine	Sodium-dependent serotonin transporter
Yanhusuo	MOL004193	Clarkeanidine	Mu-type opioid receptor
Yanhusuo	MOL004193	Clarkeanidine	Heat shock protein HSP 90
Yanhusuo	MOL004193	Clarkeanidine	mRNA of PKA Catalytic Subunit C-alpha
Yanhusuo	MOL004193	Clarkeanidine	Calmodulin
Yanhusuo	MOL004195	CORYDALINE	Dopamine D1 receptor
Yanhusuo	MOL004195	CORYDALINE	Muscarinic acetylcholine receptor M3
Yanhusuo	MOL004195	CORYDALINE	Potassium voltage-gated channel subfamily H member 2
Yanhusuo	MOL004195	CORYDALINE	Muscarinic acetylcholine receptor M1
Yanhusuo	MOL004195	CORYDALINE	Sodium channel protein type 5 subunit alpha
Yanhusuo	MOL004195	CORYDALINE	Muscarinic acetylcholine receptor M5
Yanhusuo	MOL004195	CORYDALINE	Prostaglandin G/H synthase 2
Yanhusuo	MOL004195	CORYDALINE	Carbonic anhydrase II
Yanhusuo	MOL004195	CORYDALINE	Muscarinic acetylcholine receptor M4
Yanhusuo	MOL004195	CORYDALINE	Retinoic acid receptor RXR-alpha
Yanhusuo	MOL004195	CORYDALINE	Delta-type opioid receptor
Yanhusuo	MOL004195	CORYDALINE	5-hydroxytryptamine 2A receptor
Yanhusuo	MOL004195	CORYDALINE	5-hydroxytryptamine 2C receptor
Yanhusuo	MOL004195	CORYDALINE	Alpha-2B adrenergic receptor
Yanhusuo	MOL004195	CORYDALINE	Alpha-1B adrenergic receptor
Yanhusuo	MOL004195	CORYDALINE	Sodium-dependent dopamine transporter
Yanhusuo	MOL004195	CORYDALINE	Beta-2 adrenergic receptor
Yanhusuo	MOL004195	CORYDALINE	Alpha-1D adrenergic receptor
Yanhusuo	MOL004195	CORYDALINE	DNA topoisomerase II
Yanhusuo	MOL004195	CORYDALINE	Sodium-dependent serotonin transporter
Yanhusuo	MOL004195	CORYDALINE	D(2) dopamine receptor
Yanhusuo	MOL004195	CORYDALINE	Mu-type opioid receptor
Yanhusuo	MOL004195	CORYDALINE	Heat shock protein HSP 90
Yanhusuo	MOL004195	CORYDALINE	Retinoic acid receptor RXR-beta
Yanhusuo	MOL004195	CORYDALINE	Calmodulin
Yanhusuo	MOL004196	Corydalmine	Prostaglandin G/H synthase 1
Yanhusuo	MOL004196	Corydalmine	Muscarinic acetylcholine receptor M3
Yanhusuo	MOL004196	Corydalmine	Potassium voltage-gated channel subfamily H member 2
Yanhusuo	MOL004196	Corydalmine	Muscarinic acetylcholine receptor M1
Yanhusuo	MOL004196	Corydalmine	Estrogen receptor
Yanhusuo	MOL004196	Corydalmine	Sodium channel protein type 5 subunit alpha
Yanhusuo	MOL004196	Corydalmine	Peroxisome proliferator activated receptor gamma
Yanhusuo	MOL004196	Corydalmine	Coagulation factor Xa
Yanhusuo	MOL004196	Corydalmine	Muscarinic acetylcholine receptor M5
Yanhusuo	MOL004196	Corydalmine	Prostaglandin G/H synthase 2
Yanhusuo	MOL004196	Corydalmine	Carbonic anhydrase II
Yanhusuo	MOL004196	Corydalmine	Alpha-2C adrenergic receptor
Yanhusuo	MOL004196	Corydalmine	Muscarinic acetylcholine receptor M4
Yanhusuo	MOL004196	Corydalmine	Retinoic acid receptor RXR-alpha
Yanhusuo	MOL004196	Corydalmine	Delta-type opioid receptor
Yanhusuo	MOL004196	Corydalmine	Acetylcholinesterase
Yanhusuo	MOL004196	Corydalmine	Alpha-1B adrenergic receptor
Yanhusuo	MOL004196	Corydalmine	Beta-2 adrenergic receptor
Yanhusuo	MOL004196	Corydalmine	Alpha-1D adrenergic receptor
Yanhusuo	MOL004196	Corydalmine	Mu-type opioid receptor
Yanhusuo	MOL004196	Corydalmine	Heat shock protein HSP 90
Yanhusuo	MOL004196	Corydalmine	Retinoic acid receptor RXR-beta
Yanhusuo	MOL004196	Corydalmine	Proto-oncogene serine/threonine-protein kinase Pim-1
Yanhusuo	MOL004196	Corydalmine	Nuclear receptor coactivator 2
Yanhusuo	MOL004196	Corydalmine	Nuclear receptor coactivator 1
Yanhusuo	MOL004196	Corydalmine	Calmodulin
Yanhusuo	MOL004197	Corydine	Prostaglandin G/H synthase 1
Yanhusuo	MOL004197	Corydine	Muscarinic acetylcholine receptor M3
Yanhusuo	MOL004197	Corydine	Potassium voltage-gated channel subfamily H member 2
Yanhusuo	MOL004197	Corydine	Muscarinic acetylcholine receptor M1
Yanhusuo	MOL004197	Corydine	Androgen receptor
Yanhusuo	MOL004197	Corydine	Sodium channel protein type 5 subunit alpha
Yanhusuo	MOL004197	Corydine	Coagulation factor Xa
Yanhusuo	MOL004197	Corydine	Muscarinic acetylcholine receptor M5
Yanhusuo	MOL004197	Corydine	Prostaglandin G/H synthase 2
Yanhusuo	MOL004197	Corydine	Retinoic acid receptor RXR-alpha
Yanhusuo	MOL004197	Corydine	Delta-type opioid receptor
Yanhusuo	MOL004197	Corydine	Acetylcholinesterase
Yanhusuo	MOL004197	Corydine	Alpha-1B adrenergic receptor
Yanhusuo	MOL004197	Corydine	Beta-2 adrenergic receptor
Yanhusuo	MOL004197	Corydine	Alpha-1D adrenergic receptor
Yanhusuo	MOL004197	Corydine	DNA topoisomerase II
Yanhusuo	MOL004197	Corydine	Sodium-dependent serotonin transporter
Yanhusuo	MOL004197	Corydine	Mu-type opioid receptor
Yanhusuo	MOL004197	Corydine	Pregnane X receptor
Yanhusuo	MOL004197	Corydine	Heat shock protein HSP 90
Yanhusuo	MOL004197	Corydine	Calcium-activated potassium channel subunit alpha 1
Yanhusuo	MOL004198	18797-79-0	Prostaglandin G/H synthase 1
Yanhusuo	MOL004198	18797-79-0	Muscarinic acetylcholine receptor M3
Yanhusuo	MOL004198	18797-79-0	Muscarinic acetylcholine receptor M1
Yanhusuo	MOL004198	18797-79-0	Sodium channel protein type 5 subunit alpha
Yanhusuo	MOL004198	18797-79-0	Muscarinic acetylcholine receptor M5
Yanhusuo	MOL004198	18797-79-0	Prostaglandin G/H synthase 2
Yanhusuo	MOL004198	18797-79-0	Carbonic anhydrase II
Yanhusuo	MOL004198	18797-79-0	Delta-type opioid receptor
Yanhusuo	MOL004198	18797-79-0	Alpha-1B adrenergic receptor
Yanhusuo	MOL004198	18797-79-0	DNA topoisomerase II
Yanhusuo	MOL004198	18797-79-0	Mu-type opioid receptor
Yanhusuo	MOL004198	18797-79-0	Calmodulin
Yanhusuo	MOL004199	Corynoloxine	Prostaglandin G/H synthase 1
Yanhusuo	MOL004199	Corynoloxine	Androgen receptor
Yanhusuo	MOL004199	Corynoloxine	Sodium channel protein type 5 subunit alpha
Yanhusuo	MOL004199	Corynoloxine	Prostaglandin G/H synthase 2
Yanhusuo	MOL004199	Corynoloxine	Delta-type opioid receptor
Yanhusuo	MOL004199	Corynoloxine	Acetylcholinesterase
Yanhusuo	MOL004199	Corynoloxine	DNA topoisomerase II
Yanhusuo	MOL004199	Corynoloxine	Mu-type opioid receptor
Yanhusuo	MOL004200	methyl-[2-(3,4,6,7-tetramethoxy-1-phenanthryl)ethyl]amine	Prostaglandin G/H synthase 1
Yanhusuo	MOL004200	methyl-[2-(3,4,6,7-tetramethoxy-1-phenanthryl)ethyl]amine	Potassium voltage-gated channel subfamily H member 2
Yanhusuo	MOL004200	methyl-[2-(3,4,6,7-tetramethoxy-1-phenanthryl)ethyl]amine	Prostaglandin G/H synthase 2
Yanhusuo	MOL004200	methyl-[2-(3,4,6,7-tetramethoxy-1-phenanthryl)ethyl]amine	Nitric-oxide synthase, endothelial
Yanhusuo	MOL004200	methyl-[2-(3,4,6,7-tetramethoxy-1-phenanthryl)ethyl]amine	Retinoic acid receptor RXR-alpha
Yanhusuo	MOL004200	methyl-[2-(3,4,6,7-tetramethoxy-1-phenanthryl)ethyl]amine	DNA topoisomerase II
Yanhusuo	MOL004200	methyl-[2-(3,4,6,7-tetramethoxy-1-phenanthryl)ethyl]amine	Pregnane X receptor
Yanhusuo	MOL004200	methyl-[2-(3,4,6,7-tetramethoxy-1-phenanthryl)ethyl]amine	Heat shock protein HSP 90
Yanhusuo	MOL004200	methyl-[2-(3,4,6,7-tetramethoxy-1-phenanthryl)ethyl]amine	Nuclear receptor coactivator 2
Yanhusuo	MOL004200	methyl-[2-(3,4,6,7-tetramethoxy-1-phenanthryl)ethyl]amine	Calmodulin
Yanhusuo	MOL004202	dehydrocavidine	Prostaglandin G/H synthase 1
Yanhusuo	MOL004202	dehydrocavidine	Dopamine D1 receptor
Yanhusuo	MOL004202	dehydrocavidine	Muscarinic acetylcholine receptor M3
Yanhusuo	MOL004202	dehydrocavidine	Potassium voltage-gated channel subfamily H member 2
Yanhusuo	MOL004202	dehydrocavidine	Muscarinic acetylcholine receptor M1
Yanhusuo	MOL004202	dehydrocavidine	Sodium channel protein type 5 subunit alpha
Yanhusuo	MOL004202	dehydrocavidine	Coagulation factor Xa
Yanhusuo	MOL004202	dehydrocavidine	Muscarinic acetylcholine receptor M5
Yanhusuo	MOL004202	dehydrocavidine	Prostaglandin G/H synthase 2
Yanhusuo	MOL004202	dehydrocavidine	Coagulation factor VII
Yanhusuo	MOL004202	dehydrocavidine	Muscarinic acetylcholine receptor M4
Yanhusuo	MOL004202	dehydrocavidine	Retinoic acid receptor RXR-alpha
Yanhusuo	MOL004202	dehydrocavidine	Delta-type opioid receptor
Yanhusuo	MOL004202	dehydrocavidine	5-hydroxytryptamine 2A receptor
Yanhusuo	MOL004202	dehydrocavidine	5-hydroxytryptamine 2C receptor
Yanhusuo	MOL004202	dehydrocavidine	Muscarinic acetylcholine receptor M2
Yanhusuo	MOL004202	dehydrocavidine	Alpha-1B adrenergic receptor
Yanhusuo	MOL004202	dehydrocavidine	Beta-2 adrenergic receptor
Yanhusuo	MOL004202	dehydrocavidine	Alpha-1D adrenergic receptor
Yanhusuo	MOL004202	dehydrocavidine	DNA topoisomerase II
Yanhusuo	MOL004202	dehydrocavidine	Mu-type opioid receptor
Yanhusuo	MOL004202	dehydrocavidine	Heat shock protein HSP 90
Yanhusuo	MOL004202	dehydrocavidine	Calmodulin
Yanhusuo	MOL004203	Dehydrocorybulbine	Nitric oxide synthase, inducible
Yanhusuo	MOL004203	Dehydrocorybulbine	Prostaglandin G/H synthase 1
Yanhusuo	MOL004203	Dehydrocorybulbine	Potassium voltage-gated channel subfamily H member 2
Yanhusuo	MOL004203	Dehydrocorybulbine	Estrogen receptor
Yanhusuo	MOL004203	Dehydrocorybulbine	Androgen receptor
Yanhusuo	MOL004203	Dehydrocorybulbine	Sodium channel protein type 5 subunit alpha
Yanhusuo	MOL004203	Dehydrocorybulbine	Prostaglandin G/H synthase 2
Yanhusuo	MOL004203	Dehydrocorybulbine	Retinoic acid receptor RXR-alpha
Yanhusuo	MOL004203	Dehydrocorybulbine	Mitogen-activated protein kinase 14
Yanhusuo	MOL004203	Dehydrocorybulbine	Serine/threonine-protein kinase Chk1
Yanhusuo	MOL004203	Dehydrocorybulbine	Trypsin-1
Yanhusuo	MOL004203	Dehydrocorybulbine	Proto-oncogene serine/threonine-protein kinase Pim-1
Yanhusuo	MOL004203	Dehydrocorybulbine	Nuclear receptor coactivator 2
Yanhusuo	MOL004203	Dehydrocorybulbine	Calmodulin
Yanhusuo	MOL004204	dehydrocorydaline	Nitric oxide synthase, inducible
Yanhusuo	MOL004204	dehydrocorydaline	Prostaglandin G/H synthase 1
Yanhusuo	MOL004204	dehydrocorydaline	Potassium voltage-gated channel subfamily H member 2
Yanhusuo	MOL004204	dehydrocorydaline	Estrogen receptor
Yanhusuo	MOL004204	dehydrocorydaline	Androgen receptor
Yanhusuo	MOL004204	dehydrocorydaline	Sodium channel protein type 5 subunit alpha
Yanhusuo	MOL004204	dehydrocorydaline	Prostaglandin G/H synthase 2
Yanhusuo	MOL004204	dehydrocorydaline	Retinoic acid receptor RXR-alpha
Yanhusuo	MOL004204	dehydrocorydaline	DNA topoisomerase II
Yanhusuo	MOL004204	dehydrocorydaline	Mitogen-activated protein kinase 14
Yanhusuo	MOL004204	dehydrocorydaline	Serine/threonine-protein kinase Chk1
Yanhusuo	MOL004204	dehydrocorydaline	Retinoic acid receptor RXR-beta
Yanhusuo	MOL004204	dehydrocorydaline	Trypsin-1
Yanhusuo	MOL004204	dehydrocorydaline	Proto-oncogene serine/threonine-protein kinase Pim-1
Yanhusuo	MOL004204	dehydrocorydaline	Nuclear receptor coactivator 2
Yanhusuo	MOL004204	dehydrocorydaline	cAMP and cAMP-inhibited cGMP 3',5'-cyclic phosphodiesterase 10A
Yanhusuo	MOL004204	dehydrocorydaline	Calmodulin
Yanhusuo	MOL004205	Dehydrocorydalmine	Nitric oxide synthase, inducible
Yanhusuo	MOL004205	Dehydrocorydalmine	Prostaglandin G/H synthase 1
Yanhusuo	MOL004205	Dehydrocorydalmine	Potassium voltage-gated channel subfamily H member 2
Yanhusuo	MOL004205	Dehydrocorydalmine	Estrogen receptor
Yanhusuo	MOL004205	Dehydrocorydalmine	Androgen receptor
Yanhusuo	MOL004205	Dehydrocorydalmine	Sodium channel protein type 5 subunit alpha
Yanhusuo	MOL004205	Dehydrocorydalmine	Prostaglandin G/H synthase 2
Yanhusuo	MOL004205	Dehydrocorydalmine	Nitric-oxide synthase, endothelial
Yanhusuo	MOL004205	Dehydrocorydalmine	Coagulation factor VII
Yanhusuo	MOL004205	Dehydrocorydalmine	Retinoic acid receptor RXR-alpha
Yanhusuo	MOL004205	Dehydrocorydalmine	Beta-2 adrenergic receptor
Yanhusuo	MOL004205	Dehydrocorydalmine	Estrogen receptor beta
Yanhusuo	MOL004205	Dehydrocorydalmine	Heat shock protein HSP 90
Yanhusuo	MOL004205	Dehydrocorydalmine	Cell division protein kinase 2
Yanhusuo	MOL004205	Dehydrocorydalmine	Trypsin-1
Yanhusuo	MOL004205	Dehydrocorydalmine	Proto-oncogene serine/threonine-protein kinase Pim-1
Yanhusuo	MOL004205	Dehydrocorydalmine	Cyclin-A2
Yanhusuo	MOL004205	Dehydrocorydalmine	Nuclear receptor coactivator 2
Yanhusuo	MOL004205	Dehydrocorydalmine	Calcium-activated potassium channel subunit alpha 1
Yanhusuo	MOL004205	Dehydrocorydalmine	Calmodulin
Yanhusuo	MOL004208	demethylcorydalmatine	Prostaglandin G/H synthase 1
Yanhusuo	MOL004208	demethylcorydalmatine	Dopamine D1 receptor
Yanhusuo	MOL004208	demethylcorydalmatine	Muscarinic acetylcholine receptor M3
Yanhusuo	MOL004208	demethylcorydalmatine	Potassium voltage-gated channel subfamily H member 2
Yanhusuo	MOL004208	demethylcorydalmatine	Muscarinic acetylcholine receptor M1
Yanhusuo	MOL004208	demethylcorydalmatine	Sodium channel protein type 5 subunit alpha
Yanhusuo	MOL004208	demethylcorydalmatine	Muscarinic acetylcholine receptor M5
Yanhusuo	MOL004208	demethylcorydalmatine	Prostaglandin G/H synthase 2
Yanhusuo	MOL004208	demethylcorydalmatine	Alpha-2C adrenergic receptor
Yanhusuo	MOL004208	demethylcorydalmatine	Muscarinic acetylcholine receptor M4
Yanhusuo	MOL004208	demethylcorydalmatine	Delta-type opioid receptor
Yanhusuo	MOL004208	demethylcorydalmatine	Alpha-1B adrenergic receptor
Yanhusuo	MOL004208	demethylcorydalmatine	Sodium-dependent dopamine transporter
Yanhusuo	MOL004208	demethylcorydalmatine	Beta-2 adrenergic receptor
Yanhusuo	MOL004208	demethylcorydalmatine	Alpha-1D adrenergic receptor
Yanhusuo	MOL004208	demethylcorydalmatine	Sodium-dependent serotonin transporter
Yanhusuo	MOL004208	demethylcorydalmatine	Mu-type opioid receptor
Yanhusuo	MOL004208	demethylcorydalmatine	Heat shock protein HSP 90
Yanhusuo	MOL004208	demethylcorydalmatine	Calmodulin
Yanhusuo	MOL004209	13-methyldehydrocorydalmine	Nitric oxide synthase, inducible
Yanhusuo	MOL004209	13-methyldehydrocorydalmine	Prostaglandin G/H synthase 1
Yanhusuo	MOL004209	13-methyldehydrocorydalmine	Potassium voltage-gated channel subfamily H member 2
Yanhusuo	MOL004209	13-methyldehydrocorydalmine	Estrogen receptor
Yanhusuo	MOL004209	13-methyldehydrocorydalmine	Androgen receptor
Yanhusuo	MOL004209	13-methyldehydrocorydalmine	Prostaglandin G/H synthase 2
Yanhusuo	MOL004209	13-methyldehydrocorydalmine	Nitric-oxide synthase, endothelial
Yanhusuo	MOL004209	13-methyldehydrocorydalmine	Retinoic acid receptor RXR-alpha
Yanhusuo	MOL004209	13-methyldehydrocorydalmine	Mitogen-activated protein kinase 14
Yanhusuo	MOL004209	13-methyldehydrocorydalmine	Serine/threonine-protein kinase Chk1
Yanhusuo	MOL004209	13-methyldehydrocorydalmine	Trypsin-1
Yanhusuo	MOL004209	13-methyldehydrocorydalmine	Proto-oncogene serine/threonine-protein kinase Pim-1
Yanhusuo	MOL004209	13-methyldehydrocorydalmine	Nuclear receptor coactivator 2
Yanhusuo	MOL004209	13-methyldehydrocorydalmine	Calmodulin
Yanhusuo	MOL004210	(1S,8'R)-6,7-dimethoxy-2-methylspiro[3,4-dihydroisoquinoline-1,7'-6,8-dihydrocyclopenta[g][1,3]benzodioxole]-8'-ol	Prostaglandin G/H synthase 1
Yanhusuo	MOL004210	(1S,8'R)-6,7-dimethoxy-2-methylspiro[3,4-dihydroisoquinoline-1,7'-6,8-dihydrocyclopenta[g][1,3]benzodioxole]-8'-ol	Muscarinic acetylcholine receptor M3
Yanhusuo	MOL004210	(1S,8'R)-6,7-dimethoxy-2-methylspiro[3,4-dihydroisoquinoline-1,7'-6,8-dihydrocyclopenta[g][1,3]benzodioxole]-8'-ol	Sodium channel protein type 5 subunit alpha
Yanhusuo	MOL004210	(1S,8'R)-6,7-dimethoxy-2-methylspiro[3,4-dihydroisoquinoline-1,7'-6,8-dihydrocyclopenta[g][1,3]benzodioxole]-8'-ol	Coagulation factor Xa
Yanhusuo	MOL004210	(1S,8'R)-6,7-dimethoxy-2-methylspiro[3,4-dihydroisoquinoline-1,7'-6,8-dihydrocyclopenta[g][1,3]benzodioxole]-8'-ol	Muscarinic acetylcholine receptor M5
Yanhusuo	MOL004210	(1S,8'R)-6,7-dimethoxy-2-methylspiro[3,4-dihydroisoquinoline-1,7'-6,8-dihydrocyclopenta[g][1,3]benzodioxole]-8'-ol	Prostaglandin G/H synthase 2
Yanhusuo	MOL004210	(1S,8'R)-6,7-dimethoxy-2-methylspiro[3,4-dihydroisoquinoline-1,7'-6,8-dihydrocyclopenta[g][1,3]benzodioxole]-8'-ol	Delta-type opioid receptor
Yanhusuo	MOL004210	(1S,8'R)-6,7-dimethoxy-2-methylspiro[3,4-dihydroisoquinoline-1,7'-6,8-dihydrocyclopenta[g][1,3]benzodioxole]-8'-ol	Alpha-1B adrenergic receptor
Yanhusuo	MOL004210	(1S,8'R)-6,7-dimethoxy-2-methylspiro[3,4-dihydroisoquinoline-1,7'-6,8-dihydrocyclopenta[g][1,3]benzodioxole]-8'-ol	Alpha-1D adrenergic receptor
Yanhusuo	MOL004210	(1S,8'R)-6,7-dimethoxy-2-methylspiro[3,4-dihydroisoquinoline-1,7'-6,8-dihydrocyclopenta[g][1,3]benzodioxole]-8'-ol	DNA topoisomerase II
Yanhusuo	MOL004210	(1S,8'R)-6,7-dimethoxy-2-methylspiro[3,4-dihydroisoquinoline-1,7'-6,8-dihydrocyclopenta[g][1,3]benzodioxole]-8'-ol	Mu-type opioid receptor
Yanhusuo	MOL004210	(1S,8'R)-6,7-dimethoxy-2-methylspiro[3,4-dihydroisoquinoline-1,7'-6,8-dihydrocyclopenta[g][1,3]benzodioxole]-8'-ol	Nuclear receptor coactivator 1
Yanhusuo	MOL004210	(1S,8'R)-6,7-dimethoxy-2-methylspiro[3,4-dihydroisoquinoline-1,7'-6,8-dihydrocyclopenta[g][1,3]benzodioxole]-8'-ol	Calmodulin
Yanhusuo	MOL004763	Izoteolin	Prostaglandin G/H synthase 1
Yanhusuo	MOL004763	Izoteolin	Muscarinic acetylcholine receptor M3
Yanhusuo	MOL004763	Izoteolin	Muscarinic acetylcholine receptor M1
Yanhusuo	MOL004763	Izoteolin	Androgen receptor
Yanhusuo	MOL004763	Izoteolin	Sodium channel protein type 5 subunit alpha
Yanhusuo	MOL004763	Izoteolin	Muscarinic acetylcholine receptor M5
Yanhusuo	MOL004763	Izoteolin	Prostaglandin G/H synthase 2
Yanhusuo	MOL004763	Izoteolin	Muscarinic acetylcholine receptor M4
Yanhusuo	MOL004763	Izoteolin	Retinoic acid receptor RXR-alpha
Yanhusuo	MOL004763	Izoteolin	Delta-type opioid receptor
Yanhusuo	MOL004763	Izoteolin	Acetylcholinesterase
Yanhusuo	MOL004763	Izoteolin	Alpha-1B adrenergic receptor
Yanhusuo	MOL004763	Izoteolin	Sodium-dependent dopamine transporter
Yanhusuo	MOL004763	Izoteolin	Beta-2 adrenergic receptor
Yanhusuo	MOL004763	Izoteolin	Alpha-1D adrenergic receptor
Yanhusuo	MOL004763	Izoteolin	DNA topoisomerase II
Yanhusuo	MOL004763	Izoteolin	Sodium-dependent serotonin transporter
Yanhusuo	MOL004763	Izoteolin	Mu-type opioid receptor
Yanhusuo	MOL004763	Izoteolin	Heat shock protein HSP 90
Yanhusuo	MOL004763	Izoteolin	Nitric-oxide synthase, endothelial
Yanhusuo	MOL004763	Izoteolin	Alpha-1A adrenergic receptor
Yanhusuo	MOL004214	isocorybulbine	Prostaglandin G/H synthase 1
Yanhusuo	MOL004214	isocorybulbine	Muscarinic acetylcholine receptor M3
Yanhusuo	MOL004214	isocorybulbine	Potassium voltage-gated channel subfamily H member 2
Yanhusuo	MOL004214	isocorybulbine	Estrogen receptor
Yanhusuo	MOL004214	isocorybulbine	Sodium channel protein type 5 subunit alpha
Yanhusuo	MOL004214	isocorybulbine	Prostaglandin G/H synthase 2
Yanhusuo	MOL004214	isocorybulbine	Carbonic anhydrase II
Yanhusuo	MOL004214	isocorybulbine	Retinoic acid receptor RXR-alpha
Yanhusuo	MOL004214	isocorybulbine	Delta-type opioid receptor
Yanhusuo	MOL004214	isocorybulbine	Acetylcholinesterase
Yanhusuo	MOL004214	isocorybulbine	Alpha-1B adrenergic receptor
Yanhusuo	MOL004214	isocorybulbine	Beta-2 adrenergic receptor
Yanhusuo	MOL004214	isocorybulbine	Alpha-1D adrenergic receptor
Yanhusuo	MOL004214	isocorybulbine	DNA topoisomerase II
Yanhusuo	MOL004214	isocorybulbine	Mu-type opioid receptor
Yanhusuo	MOL004214	isocorybulbine	Retinoic acid receptor RXR-beta
Yanhusuo	MOL004214	isocorybulbine	Proto-oncogene serine/threonine-protein kinase Pim-1
Yanhusuo	MOL004214	isocorybulbine	Nuclear receptor coactivator 2
Yanhusuo	MOL004214	isocorybulbine	Nuclear receptor coactivator 1
Yanhusuo	MOL004214	isocorybulbine	Calmodulin
Yanhusuo	MOL004215	leonticine	Prostaglandin G/H synthase 1
Yanhusuo	MOL004215	leonticine	Dopamine D1 receptor
Yanhusuo	MOL004215	leonticine	Muscarinic acetylcholine receptor M3
Yanhusuo	MOL004215	leonticine	Potassium voltage-gated channel subfamily H member 2
Yanhusuo	MOL004215	leonticine	Muscarinic acetylcholine receptor M1
Yanhusuo	MOL004215	leonticine	D(1B) dopamine receptor
Yanhusuo	MOL004215	leonticine	Beta-1 adrenergic receptor
Yanhusuo	MOL004215	leonticine	Sodium channel protein type 5 subunit alpha
Yanhusuo	MOL004215	leonticine	Muscarinic acetylcholine receptor M5
Yanhusuo	MOL004215	leonticine	Prostaglandin G/H synthase 2
Yanhusuo	MOL004215	leonticine	Alpha-2A adrenergic receptor
Yanhusuo	MOL004215	leonticine	Alpha-2C adrenergic receptor
Yanhusuo	MOL004215	leonticine	Muscarinic acetylcholine receptor M4
Yanhusuo	MOL004215	leonticine	Retinoic acid receptor RXR-alpha
Yanhusuo	MOL004215	leonticine	Delta-type opioid receptor
Yanhusuo	MOL004215	leonticine	CGMP-inhibited 3',5'-cyclic phosphodiesterase A
Yanhusuo	MOL004215	leonticine	5-hydroxytryptamine 2A receptor
Yanhusuo	MOL004215	leonticine	Sodium-dependent noradrenaline transporter
Yanhusuo	MOL004215	leonticine	Alpha-1A adrenergic receptor
Yanhusuo	MOL004215	leonticine	5-hydroxytryptamine 2C receptor
Yanhusuo	MOL004215	leonticine	Muscarinic acetylcholine receptor M2
Yanhusuo	MOL004215	leonticine	Alpha-2B adrenergic receptor
Yanhusuo	MOL004215	leonticine	Alpha-1B adrenergic receptor
Yanhusuo	MOL004215	leonticine	Sodium-dependent dopamine transporter
Yanhusuo	MOL004215	leonticine	Beta-2 adrenergic receptor
Yanhusuo	MOL004215	leonticine	Alpha-1D adrenergic receptor
Yanhusuo	MOL004215	leonticine	Sodium-dependent serotonin transporter
Yanhusuo	MOL004215	leonticine	D(2) dopamine receptor
Yanhusuo	MOL004215	leonticine	Mu-type opioid receptor
Yanhusuo	MOL004215	leonticine	Gamma-aminobutyric acid receptor subunit alpha-1
Yanhusuo	MOL004215	leonticine	5-hydroxytryptamine 1B receptor
Yanhusuo	MOL004215	leonticine	Beta-secretase
Yanhusuo	MOL004215	leonticine	Heat shock protein HSP 90
Yanhusuo	MOL004215	leonticine	mRNA of PKA Catalytic Subunit C-alpha
Yanhusuo	MOL004215	leonticine	Calmodulin
Yanhusuo	MOL004216	13-methylpalmatrubine	Nitric oxide synthase, inducible
Yanhusuo	MOL004216	13-methylpalmatrubine	Prostaglandin G/H synthase 1
Yanhusuo	MOL004216	13-methylpalmatrubine	Potassium voltage-gated channel subfamily H member 2
Yanhusuo	MOL004216	13-methylpalmatrubine	Estrogen receptor
Yanhusuo	MOL004216	13-methylpalmatrubine	Androgen receptor
Yanhusuo	MOL004216	13-methylpalmatrubine	Sodium channel protein type 5 subunit alpha
Yanhusuo	MOL004216	13-methylpalmatrubine	Prostaglandin G/H synthase 2
Yanhusuo	MOL004216	13-methylpalmatrubine	Nitric-oxide synthase, endothelial
Yanhusuo	MOL004216	13-methylpalmatrubine	Retinoic acid receptor RXR-alpha
Yanhusuo	MOL004216	13-methylpalmatrubine	Mitogen-activated protein kinase 14
Yanhusuo	MOL004216	13-methylpalmatrubine	Heat shock protein HSP 90
Yanhusuo	MOL004216	13-methylpalmatrubine	Serine/threonine-protein kinase Chk1
Yanhusuo	MOL004216	13-methylpalmatrubine	Trypsin-1
Yanhusuo	MOL004216	13-methylpalmatrubine	Proto-oncogene serine/threonine-protein kinase Pim-1
Yanhusuo	MOL004216	13-methylpalmatrubine	Nuclear receptor coactivator 2
Yanhusuo	MOL004216	13-methylpalmatrubine	Calmodulin
Yanhusuo	MOL004220	N-methyllaurotetanine	Prostaglandin G/H synthase 1
Yanhusuo	MOL004220	N-methyllaurotetanine	Muscarinic acetylcholine receptor M3
Yanhusuo	MOL004220	N-methyllaurotetanine	Muscarinic acetylcholine receptor M1
Yanhusuo	MOL004220	N-methyllaurotetanine	Androgen receptor
Yanhusuo	MOL004220	N-methyllaurotetanine	Sodium channel protein type 5 subunit alpha
Yanhusuo	MOL004220	N-methyllaurotetanine	Muscarinic acetylcholine receptor M5
Yanhusuo	MOL004220	N-methyllaurotetanine	Prostaglandin G/H synthase 2
Yanhusuo	MOL004220	N-methyllaurotetanine	Nitric-oxide synthase, endothelial
Yanhusuo	MOL004220	N-methyllaurotetanine	Retinoic acid receptor RXR-alpha
Yanhusuo	MOL004220	N-methyllaurotetanine	Delta-type opioid receptor
Yanhusuo	MOL004220	N-methyllaurotetanine	Alpha-1B adrenergic receptor
Yanhusuo	MOL004220	N-methyllaurotetanine	Beta-2 adrenergic receptor
Yanhusuo	MOL004220	N-methyllaurotetanine	Alpha-1D adrenergic receptor
Yanhusuo	MOL004220	N-methyllaurotetanine	DNA topoisomerase II
Yanhusuo	MOL004220	N-methyllaurotetanine	Mu-type opioid receptor
Yanhusuo	MOL004220	N-methyllaurotetanine	Heat shock protein HSP 90
Yanhusuo	MOL004221	norglaucing	Prostaglandin G/H synthase 1
Yanhusuo	MOL004221	norglaucing	Muscarinic acetylcholine receptor M3
Yanhusuo	MOL004221	norglaucing	Potassium voltage-gated channel subfamily H member 2
Yanhusuo	MOL004221	norglaucing	Muscarinic acetylcholine receptor M1
Yanhusuo	MOL004221	norglaucing	Androgen receptor
Yanhusuo	MOL004221	norglaucing	Sodium channel protein type 5 subunit alpha
Yanhusuo	MOL004221	norglaucing	Coagulation factor Xa
Yanhusuo	MOL004221	norglaucing	Muscarinic acetylcholine receptor M5
Yanhusuo	MOL004221	norglaucing	Prostaglandin G/H synthase 2
Yanhusuo	MOL004221	norglaucing	Nitric-oxide synthase, endothelial
Yanhusuo	MOL004221	norglaucing	Retinoic acid receptor RXR-alpha
Yanhusuo	MOL004221	norglaucing	Delta-type opioid receptor
Yanhusuo	MOL004221	norglaucing	Acetylcholinesterase
Yanhusuo	MOL004221	norglaucing	Alpha-1B adrenergic receptor
Yanhusuo	MOL004221	norglaucing	Beta-2 adrenergic receptor
Yanhusuo	MOL004221	norglaucing	Alpha-1D adrenergic receptor
Yanhusuo	MOL004221	norglaucing	DNA topoisomerase II
Yanhusuo	MOL004221	norglaucing	Mu-type opioid receptor
Yanhusuo	MOL004221	norglaucing	Heat shock protein HSP 90
Yanhusuo	MOL004221	norglaucing	Retinoic acid receptor RXR-beta
Yanhusuo	MOL004221	norglaucing	Nuclear receptor coactivator 1
Yanhusuo	MOL004224	pontevedrine	Prostaglandin G/H synthase 1
Yanhusuo	MOL004224	pontevedrine	Potassium voltage-gated channel subfamily H member 2
Yanhusuo	MOL004224	pontevedrine	Coagulation factor Xa
Yanhusuo	MOL004224	pontevedrine	Prostaglandin G/H synthase 2
Yanhusuo	MOL004224	pontevedrine	DNA topoisomerase II
Yanhusuo	MOL004224	pontevedrine	Nuclear receptor coactivator 2
Yanhusuo	MOL004225	pseudocoptisine	Nitric oxide synthase, inducible
Yanhusuo	MOL004225	pseudocoptisine	Prostaglandin G/H synthase 1
Yanhusuo	MOL004225	pseudocoptisine	Estrogen receptor
Yanhusuo	MOL004225	pseudocoptisine	Androgen receptor
Yanhusuo	MOL004225	pseudocoptisine	Prostaglandin G/H synthase 2
Yanhusuo	MOL004225	pseudocoptisine	Trypsin-1
Yanhusuo	MOL004226	24240-05-9	Prostaglandin G/H synthase 1
Yanhusuo	MOL004226	24240-05-9	Muscarinic acetylcholine receptor M3
Yanhusuo	MOL004226	24240-05-9	Potassium voltage-gated channel subfamily H member 2
Yanhusuo	MOL004226	24240-05-9	Muscarinic acetylcholine receptor M1
Yanhusuo	MOL004226	24240-05-9	Sodium channel protein type 5 subunit alpha
Yanhusuo	MOL004226	24240-05-9	Coagulation factor Xa
Yanhusuo	MOL004226	24240-05-9	Muscarinic acetylcholine receptor M5
Yanhusuo	MOL004226	24240-05-9	Prostaglandin G/H synthase 2
Yanhusuo	MOL004226	24240-05-9	5-hydroxytryptamine receptor 3A
Yanhusuo	MOL004226	24240-05-9	Coagulation factor VII
Yanhusuo	MOL004226	24240-05-9	Delta-type opioid receptor
Yanhusuo	MOL004226	24240-05-9	CGMP-inhibited 3',5'-cyclic phosphodiesterase A
Yanhusuo	MOL004226	24240-05-9	Alpha-1B adrenergic receptor
Yanhusuo	MOL004226	24240-05-9	Alpha-1D adrenergic receptor
Yanhusuo	MOL004226	24240-05-9	Mu-type opioid receptor
Yanhusuo	MOL004226	24240-05-9	Heat shock protein HSP 90
Yanhusuo	MOL004226	24240-05-9	mRNA of PKA Catalytic Subunit C-alpha
Yanhusuo	MOL004226	24240-05-9	Calmodulin
Yanhusuo	MOL004228	saulatine	Muscarinic acetylcholine receptor M3
Yanhusuo	MOL004228	saulatine	Potassium voltage-gated channel subfamily H member 2
Yanhusuo	MOL004228	saulatine	Sodium channel protein type 5 subunit alpha
Yanhusuo	MOL004228	saulatine	Coagulation factor Xa
Yanhusuo	MOL004228	saulatine	Muscarinic acetylcholine receptor M5
Yanhusuo	MOL004228	saulatine	Prostaglandin G/H synthase 2
Yanhusuo	MOL004228	saulatine	Alpha-1B adrenergic receptor
Yanhusuo	MOL004230	stylopine	Prostaglandin G/H synthase 1
Yanhusuo	MOL004230	stylopine	Muscarinic acetylcholine receptor M3
Yanhusuo	MOL004230	stylopine	Muscarinic acetylcholine receptor M1
Yanhusuo	MOL004230	stylopine	Sodium channel protein type 5 subunit alpha
Yanhusuo	MOL004230	stylopine	Muscarinic acetylcholine receptor M5
Yanhusuo	MOL004230	stylopine	Prostaglandin G/H synthase 2
Yanhusuo	MOL004230	stylopine	5-hydroxytryptamine receptor 3A
Yanhusuo	MOL004230	stylopine	Muscarinic acetylcholine receptor M4
Yanhusuo	MOL004230	stylopine	Delta-type opioid receptor
Yanhusuo	MOL004230	stylopine	5-hydroxytryptamine 2A receptor
Yanhusuo	MOL004230	stylopine	Alpha-1B adrenergic receptor
Yanhusuo	MOL004230	stylopine	Sodium-dependent dopamine transporter
Yanhusuo	MOL004230	stylopine	Beta-2 adrenergic receptor
Yanhusuo	MOL004230	stylopine	Alpha-1D adrenergic receptor
Yanhusuo	MOL004230	stylopine	Mu-type opioid receptor
Yanhusuo	MOL004230	stylopine	Calmodulin
Yanhusuo	MOL004230	stylopine	Retinoic acid receptor RXR-alpha
Yanhusuo	MOL004231	Tetrahydrocorysamine	Prostaglandin G/H synthase 1
Yanhusuo	MOL004231	Tetrahydrocorysamine	Muscarinic acetylcholine receptor M3
Yanhusuo	MOL004231	Tetrahydrocorysamine	Potassium voltage-gated channel subfamily H member 2
Yanhusuo	MOL004231	Tetrahydrocorysamine	Muscarinic acetylcholine receptor M1
Yanhusuo	MOL004231	Tetrahydrocorysamine	Sodium channel protein type 5 subunit alpha
Yanhusuo	MOL004231	Tetrahydrocorysamine	Muscarinic acetylcholine receptor M5
Yanhusuo	MOL004231	Tetrahydrocorysamine	Prostaglandin G/H synthase 2
Yanhusuo	MOL004231	Tetrahydrocorysamine	Muscarinic acetylcholine receptor M4
Yanhusuo	MOL004231	Tetrahydrocorysamine	Retinoic acid receptor RXR-alpha
Yanhusuo	MOL004231	Tetrahydrocorysamine	Delta-type opioid receptor
Yanhusuo	MOL004231	Tetrahydrocorysamine	Alpha-1B adrenergic receptor
Yanhusuo	MOL004231	Tetrahydrocorysamine	Beta-2 adrenergic receptor
Yanhusuo	MOL004231	Tetrahydrocorysamine	Alpha-1D adrenergic receptor
Yanhusuo	MOL004231	Tetrahydrocorysamine	Mu-type opioid receptor
Yanhusuo	MOL004231	Tetrahydrocorysamine	Calmodulin
Yanhusuo	MOL004232	tetrahydroprotopapaverine	Dopamine D1 receptor
Yanhusuo	MOL004232	tetrahydroprotopapaverine	Muscarinic acetylcholine receptor M3
Yanhusuo	MOL004232	tetrahydroprotopapaverine	Potassium voltage-gated channel subfamily H member 2
Yanhusuo	MOL004232	tetrahydroprotopapaverine	Muscarinic acetylcholine receptor M1
Yanhusuo	MOL004232	tetrahydroprotopapaverine	Beta-1 adrenergic receptor
Yanhusuo	MOL004232	tetrahydroprotopapaverine	Sodium channel protein type 5 subunit alpha
Yanhusuo	MOL004232	tetrahydroprotopapaverine	Coagulation factor Xa
Yanhusuo	MOL004232	tetrahydroprotopapaverine	Muscarinic acetylcholine receptor M5
Yanhusuo	MOL004232	tetrahydroprotopapaverine	Prostaglandin G/H synthase 2
Yanhusuo	MOL004232	tetrahydroprotopapaverine	Alpha-2C adrenergic receptor
Yanhusuo	MOL004232	tetrahydroprotopapaverine	Muscarinic acetylcholine receptor M4
Yanhusuo	MOL004232	tetrahydroprotopapaverine	Retinoic acid receptor RXR-alpha
Yanhusuo	MOL004232	tetrahydroprotopapaverine	Delta-type opioid receptor
Yanhusuo	MOL004232	tetrahydroprotopapaverine	Sodium-dependent noradrenaline transporter
Yanhusuo	MOL004232	tetrahydroprotopapaverine	5-hydroxytryptamine 2C receptor
Yanhusuo	MOL004232	tetrahydroprotopapaverine	Alpha-1B adrenergic receptor
Yanhusuo	MOL004232	tetrahydroprotopapaverine	Sodium-dependent dopamine transporter
Yanhusuo	MOL004232	tetrahydroprotopapaverine	Beta-2 adrenergic receptor
Yanhusuo	MOL004232	tetrahydroprotopapaverine	Alpha-1D adrenergic receptor
Yanhusuo	MOL004232	tetrahydroprotopapaverine	Sodium-dependent serotonin transporter
Yanhusuo	MOL004232	tetrahydroprotopapaverine	Mu-type opioid receptor
Yanhusuo	MOL004232	tetrahydroprotopapaverine	Heat shock protein HSP 90
Yanhusuo	MOL004232	tetrahydroprotopapaverine	Calmodulin
Yanhusuo	MOL004233	ST057701	Prostaglandin G/H synthase 1
Yanhusuo	MOL004233	ST057701	Muscarinic acetylcholine receptor M3
Yanhusuo	MOL004233	ST057701	Potassium voltage-gated channel subfamily H member 2
Yanhusuo	MOL004233	ST057701	Muscarinic acetylcholine receptor M1
Yanhusuo	MOL004233	ST057701	Androgen receptor
Yanhusuo	MOL004233	ST057701	Sodium channel protein type 5 subunit alpha
Yanhusuo	MOL004233	ST057701	Coagulation factor Xa
Yanhusuo	MOL004233	ST057701	Muscarinic acetylcholine receptor M5
Yanhusuo	MOL004233	ST057701	Prostaglandin G/H synthase 2
Yanhusuo	MOL004233	ST057701	Nitric-oxide synthase, endothelial
Yanhusuo	MOL004233	ST057701	Muscarinic acetylcholine receptor M4
Yanhusuo	MOL004233	ST057701	Retinoic acid receptor RXR-alpha
Yanhusuo	MOL004233	ST057701	Delta-type opioid receptor
Yanhusuo	MOL004233	ST057701	5-hydroxytryptamine 2A receptor
Yanhusuo	MOL004233	ST057701	5-hydroxytryptamine 2C receptor
Yanhusuo	MOL004233	ST057701	Alpha-1B adrenergic receptor
Yanhusuo	MOL004233	ST057701	Sodium-dependent dopamine transporter
Yanhusuo	MOL004233	ST057701	Beta-2 adrenergic receptor
Yanhusuo	MOL004233	ST057701	Alpha-1D adrenergic receptor
Yanhusuo	MOL004233	ST057701	DNA topoisomerase II
Yanhusuo	MOL004233	ST057701	Sodium-dependent serotonin transporter
Yanhusuo	MOL004233	ST057701	Mu-type opioid receptor
Yanhusuo	MOL004233	ST057701	Heat shock protein HSP 90
Yanhusuo	MOL004233	ST057701	Trypsin-1
Yanhusuo	MOL004233	ST057701	Calmodulin
Yanhusuo	MOL004234	2,3,9,10-tetramethoxy-13-methyl-5,6-dihydroisoquinolino[2,1-b]isoquinolin-8-one	Nitric oxide synthase, inducible
Yanhusuo	MOL004234	2,3,9,10-tetramethoxy-13-methyl-5,6-dihydroisoquinolino[2,1-b]isoquinolin-8-one	Prostaglandin G/H synthase 1
Yanhusuo	MOL004234	2,3,9,10-tetramethoxy-13-methyl-5,6-dihydroisoquinolino[2,1-b]isoquinolin-8-one	Potassium voltage-gated channel subfamily H member 2
Yanhusuo	MOL004234	2,3,9,10-tetramethoxy-13-methyl-5,6-dihydroisoquinolino[2,1-b]isoquinolin-8-one	Androgen receptor
Yanhusuo	MOL004234	2,3,9,10-tetramethoxy-13-methyl-5,6-dihydroisoquinolino[2,1-b]isoquinolin-8-one	Sodium channel protein type 5 subunit alpha
Yanhusuo	MOL004234	2,3,9,10-tetramethoxy-13-methyl-5,6-dihydroisoquinolino[2,1-b]isoquinolin-8-one	Coagulation factor Xa
Yanhusuo	MOL004234	2,3,9,10-tetramethoxy-13-methyl-5,6-dihydroisoquinolino[2,1-b]isoquinolin-8-one	Prostaglandin G/H synthase 2
Yanhusuo	MOL004234	2,3,9,10-tetramethoxy-13-methyl-5,6-dihydroisoquinolino[2,1-b]isoquinolin-8-one	DNA topoisomerase II
Yanhusuo	MOL004234	2,3,9,10-tetramethoxy-13-methyl-5,6-dihydroisoquinolino[2,1-b]isoquinolin-8-one	Heat shock protein HSP 90
Yanhusuo	MOL004234	2,3,9,10-tetramethoxy-13-methyl-5,6-dihydroisoquinolino[2,1-b]isoquinolin-8-one	Serine/threonine-protein kinase Chk1
Yanhusuo	MOL004234	2,3,9,10-tetramethoxy-13-methyl-5,6-dihydroisoquinolino[2,1-b]isoquinolin-8-one	Trypsin-1
Yanhusuo	MOL004234	2,3,9,10-tetramethoxy-13-methyl-5,6-dihydroisoquinolino[2,1-b]isoquinolin-8-one	Nuclear receptor coactivator 2
Yanhusuo	MOL004234	2,3,9,10-tetramethoxy-13-methyl-5,6-dihydroisoquinolino[2,1-b]isoquinolin-8-one	Calmodulin
Yanhusuo	MOL000449	Stigmasterol	Progesterone receptor
Yanhusuo	MOL000449	Stigmasterol	Mineralocorticoid receptor
Yanhusuo	MOL000449	Stigmasterol	Nuclear receptor coactivator 2
Yanhusuo	MOL000449	Stigmasterol	Alcohol dehydrogenase 1C
Yanhusuo	MOL000449	Stigmasterol	Ig gamma-1 chain C region
Yanhusuo	MOL000449	Stigmasterol	Retinoic acid receptor RXR-alpha
Yanhusuo	MOL000449	Stigmasterol	Nuclear receptor coactivator 1
Yanhusuo	MOL000449	Stigmasterol	Prostaglandin G/H synthase 1
Yanhusuo	MOL000449	Stigmasterol	Prostaglandin G/H synthase 2
Yanhusuo	MOL000449	Stigmasterol	Alpha-2A adrenergic receptor
Yanhusuo	MOL000449	Stigmasterol	Sodium-dependent noradrenaline transporter
Yanhusuo	MOL000449	Stigmasterol	Sodium-dependent dopamine transporter
Yanhusuo	MOL000449	Stigmasterol	Beta-2 adrenergic receptor
Yanhusuo	MOL000449	Stigmasterol	Aldose reductase
Yanhusuo	MOL000449	Stigmasterol	Urokinase-type plasminogen activator
Yanhusuo	MOL000449	Stigmasterol	Leukotriene A-4 hydrolase
Yanhusuo	MOL000449	Stigmasterol	Amine oxidase [flavin-containing] B
Yanhusuo	MOL000449	Stigmasterol	Amine oxidase [flavin-containing] A
Yanhusuo	MOL000449	Stigmasterol	mRNA of PKA Catalytic Subunit C-alpha
Yanhusuo	MOL000449	Stigmasterol	Chymotrypsinogen B
Yanhusuo	MOL000449	Stigmasterol	Muscarinic acetylcholine receptor M3
Yanhusuo	MOL000449	Stigmasterol	Muscarinic acetylcholine receptor M1
Yanhusuo	MOL000449	Stigmasterol	Beta-1 adrenergic receptor
Yanhusuo	MOL000449	Stigmasterol	Sodium channel protein type 5 subunit alpha
Yanhusuo	MOL000449	Stigmasterol	5-hydroxytryptamine 2A receptor
Yanhusuo	MOL000449	Stigmasterol	Alpha-1A adrenergic receptor
Yanhusuo	MOL000449	Stigmasterol	Gamma-aminobutyric-acid receptor alpha-3 subunit
Yanhusuo	MOL000449	Stigmasterol	Muscarinic acetylcholine receptor M2
Yanhusuo	MOL000449	Stigmasterol	Alpha-1B adrenergic receptor
Yanhusuo	MOL000449	Stigmasterol	Gamma-aminobutyric acid receptor subunit alpha-1
Yanhusuo	MOL000449	Stigmasterol	Neuronal acetylcholine receptor protein, alpha-7 chain
Yanhusuo	MOL000785	palmatine	Nitric oxide synthase, inducible
Yanhusuo	MOL000785	palmatine	Prostaglandin G/H synthase 1
Yanhusuo	MOL000785	palmatine	Potassium voltage-gated channel subfamily H member 2
Yanhusuo	MOL000785	palmatine	Estrogen receptor
Yanhusuo	MOL000785	palmatine	Androgen receptor
Yanhusuo	MOL000785	palmatine	Sodium channel protein type 5 subunit alpha
Yanhusuo	MOL000785	palmatine	Prostaglandin G/H synthase 2
Yanhusuo	MOL000785	palmatine	Nitric-oxide synthase, endothelial
Yanhusuo	MOL000785	palmatine	Retinoic acid receptor RXR-alpha
Yanhusuo	MOL000785	palmatine	Beta-2 adrenergic receptor
Yanhusuo	MOL000785	palmatine	Estrogen receptor beta
Yanhusuo	MOL000785	palmatine	Heat shock protein HSP 90
Yanhusuo	MOL000785	palmatine	Trypsin-1
Yanhusuo	MOL000785	palmatine	Proto-oncogene serine/threonine-protein kinase Pim-1
Yanhusuo	MOL000785	palmatine	Nuclear receptor coactivator 2
Yanhusuo	MOL000785	palmatine	Calmodulin
Yanhusuo	MOL000785	palmatine	mRNA of PKA Catalytic Subunit C-alpha
Yanhusuo	MOL000785	palmatine	Cell division protein kinase 2
Yanhusuo	MOL000785	palmatine	Coagulation factor VII
Yanhusuo	MOL000787	Fumarine	Prostaglandin G/H synthase 1
Yanhusuo	MOL000787	Fumarine	Muscarinic acetylcholine receptor M3
Yanhusuo	MOL000787	Fumarine	Potassium voltage-gated channel subfamily H member 2
Yanhusuo	MOL000787	Fumarine	Muscarinic acetylcholine receptor M1
Yanhusuo	MOL000787	Fumarine	Sodium channel protein type 5 subunit alpha
Yanhusuo	MOL000787	Fumarine	Coagulation factor Xa
Yanhusuo	MOL000787	Fumarine	Muscarinic acetylcholine receptor M5
Yanhusuo	MOL000787	Fumarine	Prostaglandin G/H synthase 2
[truncated: 256 more rows]
