# Supplementary material for: Network Pharmacology and Molecular Docking Study on the Potential Mechanism of Yi-Qi-Huo-Xue-Tong-Luo Formula in Treating Diabetic Peripheral Neuropathy
Source: J Diabetes Res. 2021 May 28;2021:9941791. doi: 10.1155/2021/9941791 (PMC8188603; doi:10.1155/2021/9941791)
Supplement: Supplementary 2 — Diseases: DPN-related targets were obtained. [file 9941791.f2.txt]

AAAS
AARS1
ABCA1
ABCA3
ABCA4
ABCB1
ABCB4
ABCB7
ABCC6
ABCC8
ABCD1
ABCG1
ABCG5
ABCG8
ABHD12
ACAD9
ACADM
ACADS
ACE
ACER3
ACHE
ACO2
ACP1
ACTA1
ACTB
ACTG1
ACVRL1
ADA
ADA2
ADAM9
ADAR
ADAT3
ADCY10
ADCYAP1
ADD1
ADGRA2
ADGRA3
ADGRB1
ADGRB2
ADGRB3
ADGRD1
ADGRD2
ADGRE1
ADGRE2
ADGRE3
ADGRE5
ADGRF1
ADGRF2
ADGRF3
ADGRF4
ADGRF5
ADGRG1
ADGRG2
ADGRG3
ADGRG4
ADGRG5
ADGRG6
ADGRG7
ADGRL1
ADGRL2
ADGRL3
ADGRL4
ADGRV1
ADIPOQ
ADIPOR1
ADIPOR2
ADM
ADNP
ADORA1
ADRA2
ADRB2
ADRB3
AEBP1
AFG3L2
AFP
AGBL5
AGER
AGPAT2
AGRN
AGRP
AGT
AGTR1
AGTR2
AGXT
AHI1
AHR
AHSG
AIF1
AIFM1
AIP
AIPL1
AIRE
AKR1B1
AKT1
AKT1S1
AKT2
ALAD
ALAS2
ALB
ALDH18A1
ALDH2
ALKBH1
ALMS1
ALOX12
ALS2
AMACR
AMBP
AMPH
ANGPT1
ANGPT2
ANGPTL8
ANKRD23
ANPEP
Anthrax PA
AOC3
AP1S1
AP5Z1
APEX1
APLN
APOA1
APOA2
APOA4
APOA5
APOB
APOC2
APOC3
APOD
APOE
APOH
APP
APPL1
APTX
AQP1
AQP2
AQP4
AQP7
AR
ARHGEF10
ARHGEF18
ARL2BP
ARL3
ARL6
ARMS2
ARNTL
ARSA
ARSB
ASCC1
ASMT
ATAD2
ATCAY
ATF6
ATL1
ATL3
ATM
ATN1
ATOH7
ATP13A2
ATP1A1
ATP5F1E
ATP5MD
ATP5PB
ATP5PD
ATP5PF
ATP7A
ATP7B
ATRX
ATXN1
ATXN10
ATXN2
ATXN3
ATXN7
ATXN8OS
AVP
AVPR2
B2M
B4GALNT1
BAG3
BAZ1B
BBIP1
BBS1
BBS10
BBS12
BBS2
BBS4
BBS5
BBS7
BBS9
BCHE
BCL2
BCS1L
BDNF
BEST1
BGLAP
BIN1
BLK
BLOC1S1
BMP2
BMP6
BRAF
BRCA1
BRCA2
BSCL2
BTNL2
C12orf65
C19orf12
C3
C4A
C4B
C4orf54
C8orf37
C9orf72
CA2
CA4
CABP4
CACNA1A
CACNA1B
CACNA1F
CACNA1S
CACNA2D1
CACNA2D4
CALCA
CALCB
CALR
CANX
CAPN1
CAPN10
CAPN3
CAPN5
CARTPT
CASP1
CASP3
CASP8
CASR
CAT
CAV1
CAVIN1
CBLIF
CCK
CCKAR
CCL11
CCL2
CCL3
CCL4
CCL5
CCN2
CCND1
CCR5
CCR6
CCT5
CD19
CD1A
CD1D
CD1E
CD2
CD274
CD28
CD34
CD36
CD38
CD3D
CD4
CD40
CD40LG
CD44
CD63
CD69
CD79A
CD80
CD86
CD8A
CDAN1
CDC123
CDH23
CDHR1
CDIN1
CDKAL1
CDKN1C
CDKN2A
CDKN2B-AS1
CDKN3
CEBPA
CEL
CELSR1
CELSR3
CEP164
CEP250
CEP290
CEP78
CERKL
CETP
CFAP410
CFB
CFH
CFHR2
CFL2
CFTR
CHAT
CHGA
CHM
CHRM1
CHRNG
CIDEC
CIITA
CISD2
CLCNKB
CLIP2
CLN3
CLRN1
CLU
CMD1B
CMD1H
CMD1K
CMD1Q
CMR1A
CMR2A
CMR3A
CMTX2
CMTX3
CMYA5
CNBP
CNGA1
CNGA3
CNGB1
CNGB3
CNOT1
CNR1
CNTF
CNTNAP1
COA3
COA7
COASY
COG2
COL18A1
COL4A1
COMT
COQ7
COQ8A
COQ9
CORT
COX10
COX15
COX4I1
COX5A
COX6A1
COX6B1
COX8A
CP
CPE
CPOX
CPT1A
CPT2
CRAT
CRB1
CREB1
CREBBP
CRH
CRP
CRX
CRYAA
CRYBB2
CS
CSF1
CSF2
CSF3
CSN1S1
CST3
CTDP1
CTLA4
CTNNB1
CTSA
CTSB
CTSD
CUBN
CXCL10
CXCL12
CXCL8
CXCR3
CXCR4
CYBA
CYBB
CYCS
CYP17A1
CYP19A1
CYP1A2
CYP1B1
CYP21A2
CYP27A1
CYP27B1
CYP2C19
CYP2C9
CYP2D6
CYP2E1
CYP2U1
CYP3A4
CYP4V2
CYP7A1
CYP7B1
DACT1
DARS2
DBH
DCAF17
DCAF8
DCTN1
DCTN2
DDB2
DDC
DDHD2
DDIT3
DDX41
DEAF1
DEGS1
DES
DGUOK
DHCR24
DHDDS
DHH
DHX38
DIANPH
DIAPH3
DICER1
DKK1
DLK1
DLL1
DMD
DMPK
DMXL2
DNAH8
DNAJC3
DNAJC6
DNASE1L3
DNM1
DNM1L
DNM2
DNMT1
DNMT3A
DPP4
DPYSL2
DRAM2
DRD2
DRD4
DST
DSTYK
DYNC1H1
DYSF
ECEL1
ECHS1
EDN1
EDN3
EDNRB
EFEMP1
EGF
EGFR
EGR2
EIF2AK3
ELANE
ELN
ELOVL4
ELOVL5
ELP1
ELP4
EMD
ENG
ENO2
ENPP1
EP300
EPHB4
EPO
EPOR
EPRS1
ERBB2
ERBB3
ERCC1
ERCC2
ERCC3
ERCC4
ERCC5
ERCC6
ERCC8
ERLIN1
ERLIN2
ERN1
ESR1
ESR2
ETFDH
ETHE1
ETS1
ETV1
ETV6
EVR3
EWSR1
EXOSC2
EYS
F2
F3
F5
F8
F9
FA2H
FABP2
FABP3
FABP4
FADS1
FAH
FAM161A
FAS
FASLG
FASN
FASTKD2
FBLN5
FBN1
FBXL4
FCGR2A
FCGR3B
FDXR
FEN1
FGD4
FGF14
FGF2
FGF21
FGFR1
FIG4
FIS1
FKRP
FLNA
FLNC
FLT1
FLVCR1
FMR1
FN1
FNDC5
FOS
FOXA2
FOXC2
FOXG1
FOXH1
FOXM1
FOXO1
FOXP3
FOXRED1
FSCN2
FST
FTH1
FTO
FUCA1
FUS
FXN
G6PC
G6PD
GAD1
GAD2
GAL
GALP
GALR1
GALR2
GALR3
GAN
GAP43
GAPDH
GARS1
GAS1
GAS5
GAST
GATA3
GBA2
GBE1
GC
GCG
GCGR
GCH1
GCK
GCKR
GCLC
GDAP1
GDNF
GFAP
GFPT1
GGT1
GGT2
GGTLC3
GH1
GHR
GHRH
GHRL
GIP
GJA1
GJA8
GJB1
GJB2
GJB3
GJB4
GJC2
GK
GLA
GLIS3
GLO1
GLP1R
GLRA1
GLRA2
GLRB
GNA11
GNAS
GNAT2
GNB1
GNB3
GNB4
GNRH1
GP1BA
GPBAR1
GPD2
GPR101
GPR129
GPR83
GPT
GRIA
GRIA1
GRIA2
GRIA3
GRIA4
GRIN2B
GRM4
GRP
GRPR
GSK3B
GSN
GSR
GSTM1
GSTP1
GTF2I
GTF2IRD1
GUCA1A
GUCA1B
GUCY2D
GUSB
GYG1
GYS1
GZMB
H19
H2AC18
H6PD
HADH
HADHA
HADHB
HAMP
HARS1
HARS2
HBA1
HBA2
HBB
HCRT
HCRTR1
HCRTR2
HDAC6
HDAC9
HECTD4
HERC2
HESX1
HFE
HGF
HGSNAT
HHEX
HIF1A
HINT1
HJV
HK1
HK2
HLA-A
HLA-B
HLA-DMA
HLA-DMB
HLA-DPA1
HLA-DPB1
HLA-DQA1
HLA-DQA2
HLA-DQB1
HLA-DRB1
HLA-DRB3
HMBS
HMGA1
HMGB1
HMGCR
HMOX1
HNF1A
HNF1B
HNF4A
HNRNPA1
HNRNPA2B1
HNRNPUL2-BSCL2
HP
HPRT1
HRAS
HRH3
HSD11B1
HSD11B2
HSD17B4
HSD3B1
HSP90A
HSP90AA1
HSPA1A
HSPA1B
HSPA4
HSPA5
HSPA8
HSPA9
HSPB1
HSPB2
HSPB3
HSPB8
HSPD1
HSPG2
HTR1A
HTR2A
HTR3A
HTRA1
HTT
IAPP
IARS2
ICA1
ICAM1
ICOSLG
IDDM11
IDDM13
IDDM14
IDDM15
IDDM16
IDDM17
IDDM18
IDDM3
IDDM6
IDDM7
IDDM8
IDDM9
IDE
IDH3A
IDH3B
IDMM4
IDUA
IER3IP1
IFIH1
IFNA1
IFNA2
IFNB1
IFNG
IFRD1
IFT140
IFT172
IFT27
IFT43
IFT88
IGF1
IGF1R
IGF2
IGF2BP2
IGF2R
IGFBP1
IGFBP2
IGFBP3
IGFBP7
IGHMBP2
IGHV4-38-2
IKBKB
IL10
IL12A
IL12B
IL13
IL15
IL17A
IL18
IL18R1
IL1A
IL1B
IL1R1
IL1RN
IL2
IL23R
IL2RA
IL3
IL4
IL5
IL6
IL6R
IL7R
IMPDH1
IMPG1
IMPG2
INF2
INPP5B
INPPL1
INS
INSR
INVS
IQCB1
IRF5
IRS1
IRS2
ISL1
ITGA4
ITGAM
ITGAX
ITGB2
ITLN1
ITPR3
JAG1
JAK2
JAZF1
JUN
KBTBD13
KCNA1
KCNA2
KCND3
KCNJ1
KCNJ10
KCNJ11
KCNJ13
KCNJ5
KCNQ1
KCNV2
KDM4C
KDR
KDSR
KIAA1549
KIF11
KIF1A
KIF1B
KIF1C
KIF21A
KIF5A
KIF7
KISS1R
KIT
KIZ
KLC2
KLF11
KLHL40
KLHL7
KLK8
KMT2A
KNG1
KRAS
KRT1
LAMA2
LAMP2
LARGE1
LARS2
LCA5
L-CaC
LCAT
LCN2
LDB3
LDLR
LEP
LEPQTL1
LEPR
LGI4
LHON
LIFR
LIG1
LIG3
LIG4
LIMM
LIPC
LIPE
LITAF
LMNA
LMNB1
LMNB2
LNPEP
LOX
LOXL1
LPA
LPIN1
LPL
LRAT
LRBA
LRP5
LRP6
LRRK2
LTA
LTBP3
LZTFL1
MACROD1
MAF
MAFA
MAG
MAGEL2
MAK
MALAT1
MANBA
MAP2K1
MAPK1
MAPK10
MAPK14
MAPK3
MAPK8
MAPK8IP1
MAPT
MARS1
MB
MBL2
MBP
MC3R
MC4R
MCHR1
MCM3AP
MECP2
MED25
MEF2A
MEFV
MEG3
MELAS
MEN1
MERTK
MET
MFF
MFN1
MFN2
MGAM
MGME1
MGP
MIA2
MICU1
MIF
MIR125A
MIR126
MIR127
MIR132
MIR134
MIR140
MIR142
MIR143
MIR144
MIR146A
MIR155
MIR17
MIR181A1
MIR192
MIR195
MIR196A1
MIR197
MIR199A1
MIR20A
MIR21
MIR210
MIR223
MIR23B
MIR27A
MIR29A
MIR29C
MIR30A
MIR33A
MIR342
MIR34A
MIR377
MIR378A
MIR423
MIR483
MIR486-1
MIR657
MIR675
MIR9-1
MIR96
MIR99A
MITF
MKKS
MKRN3
MKS1
MLC1
MLN
MLXIPL
MME
MMP14
MMP2
MMP3
MMP9
MOG
MORC2
MPO
MPV17
MPZ
MRAP
MRE11
MRGPRX2
MRPL44
MT-ATP6
MT-ATP8
MT-CO1
MT-CO2
MT-CO3
MT-CYB
MTFMT
MTHFR
MTM1
MTMR2
MT-ND1
MT-ND2
MT-ND3
MT-ND4
MT-ND4L
MT-ND5
MT-ND6
MTNR1B
MTOR
MT-RNR1
MTRR
MT-TA
MT-TE
MT-TF
MT-TH
MT-TI
MT-TK
MT-TL1
MT-TL2
MTTP
MT-TQ
MT-TS1
MT-TS2
MT-TV
MT-TW
MUC1
MUSK
MVK
MYC
MYCN
MYD88
MYH14
MYH6
MYH7
MYO7A
MYO9A
MYOC
MYOD1
MYOT
NAA50
nAChR
NAGA
NAGLU
NAMPT
Nav
NBN
NCAM1
NDN
NDP
NDRG1
NDUFA1
NDUFA10
NDUFA11
NDUFA12
NDUFA13
NDUFA2
NDUFA6
NDUFA9
NDUFAF1
NDUFAF2
NDUFAF3
NDUFAF4
NDUFAF5
NDUFAF6
NDUFAF8
NDUFB11
NDUFB3
NDUFB8
NDUFB9
NDUFS1
NDUFS2
NDUFS3
NDUFS4
NDUFS6
NDUFS7
NDUFS8
NDUFV1
NDUFV2
NEB
NEDD4
NEFH
NEFL
NEFM
NEK2
NETO1
NETO2
NEU1
NEUROD1
NEUROG3
NF1
NF2
NFASC
NFE2L2
NFKBIA
NGF
NGFR
NGLY1
NIDDM1
NIDDM2
NIDDM3
NIDDM4
NIPA1
NKX2-5
NKX6-1
NLRP3
NMB
NMDAR
NMNAT1
NMNAT3
NMS
NMU
NMUR1
NMUR2
NOD2
NOP10
NOS2
NOS3
NOTCH1
NOTCH2
NOTCH2NLC
NOTCH3
NPAP1
NPB
NPBWR1
NPBWR2
NPC1
NPC2
NPFF
NPFFR1
NPFFR2
NPHP1
NPHP3
NPHP4
NPHS1
NPM1
NPPA
NPPB
NPS
NPSR1
NPTN
NPTX2
NPVF
NPW
NPY
NPY1R
NPY2R
NPY4R
NPY4R2
NPY5R
NPY6R
NR0B1
NR0B2
NR1H2
NR1H4
NR2E3
NR3C1
NR3C2
NRAS
NRG1
NRL
NRP1
NRP2
NSD1
NTF3
NTF4
NTRK1
NTRK2
NTS
NUBPL
NXPH2
NXPH3
NXPH4
OAS1
OFD1
OGT
OLR1
ONECUT1
OPA1
OPA3
OPN1LW
OPN1MW
OPN4
OPN5
OPRD1
OPRK1
OPRM1
OPTN
ORM1
ORM2
OTOF
OTX2
OXT
PABPN1
PANK2
PAPPA
PARP1
PAX4
PAX6
PCARE
PCBD1
PCDH15
PCK1
PCK2
PCNT
PCSK1
PCSK1N
PCSK2
PCSK9
PDCD1
PDE3B
PDE4D
PDE5A
PDE6A
PDE6B
PDE6C
PDE6G
PDGFB
PDGFRA
PDGFRB
PDHA1
PDK3
PDP1
PDSS1
PDX1
PDXK
PDYN
PDZD7
PEA15
PECAM1
PENK
PES1
PET117
PEX1
PEX10
PEX16
PEX19
PEX2
PEX3
PEX5
PEX6
PEX7
PF4
PGF
PHF6
PHOX2B
PHYH
PIK3CA
PIK3CG
PIK3R1
PIK3R5
PIKFYVE
PINK1
PITPNM3
PJVK
PKD1
PKD1L3
PKD2
PKDIL2
PKDREJ
PLA2G2A
PLA2G6
PLA2G7
PLAT
PLCG1
PLD3
PLEC
PLEK
PLEKHG4
PLEKHG5
PLG
PLIN1
PLP1
PLTP
PMCH
PMM2
PMP2
PMP22
PNKP
PNLIP
PNOC
PNPLA2
PNPLA3
PNPLA6
PNPT1
POC1B
POLG
POLG2
POLR3A
POLR3B
POMC
POMGNT1
PON1
PON2
POU3F4
POU4F1
PPARA
PPARD
PPARG
PPARGC1A
PPOX
PPP1R15A
PPP1R3A
PPP2R2B
PPY
PRCD
PRDM10
PRDM12
PRDM16
PRF1
PRG4
PRICKLE2
PRKAA1
PRKAA2
PRKAB1
PRKACA
PRKAR1A
PRKCA
PRKCB
PRKCD
PRKCG
PRKCZ
PRKG1
PRKN
PRL
PRLH
PRLHR
PRMT7
PRNP
PROC
PRODH
PROK2
PROKR1
PROM1
PRPF3
PRPF31
PRPF4
PRPF6
PRPF8
PRPH2
PRPS1
PRPS1L1
PRTN3
PRX
PSAP
PSMB8
PSMB9
PSMD9
PSTPIP1
PTCH1
PTEN
PTGS1
PTGS2
PTH
PTH2
PTK2B
PTPN1
PTPN11
PTPN22
PTPN3
PTPRC
PTPRN
PTRH2
PTS
PUS1
PVT1
PYGM
PYY
QRFP
QRFPR
RAB11A
RAB28
RAB3GAP1
RAB7A
RAB7B
RAC1
RAD21
RAG1
RAI1
RARRES2
RASA1
RAX2
RBP3
RBP4
RBPJ
RBPJL
RD3
RDH11
RDH12
RDH5
REEP1
REEP2
REEP6
REG1A
RELA
REN
RET
RETN
RETREG1
RFC1
RGR
RGS9
RHO
RHOA
RIMS1
RLBP1
RNASEH1
RNASEH2A
RNASEH2B
RNASEH2C
ROM1
RP1
RP1L1
RP2
RP9
RPE65
RPGR
RPGRIP1
RPS27A
RPS6KB1
RRAD
RRM2B
RS1
RYR1
S100B
SAA1
SACS
SAG
SAMHD1
SAR1B
SBF1
SBF2
SCAPER
SCARB1
SCG5
SCN10A
SCN11A
SCN1A
SCN1A-AS1
SCN2A
SCN4A
SCN8A
SCN9A
SCO2
SCP2
SCT
SCYL1
SDCCAG8
SDHA
SDHB
SDHC
SDHD
SELE
SELL
SELP
SEMA4A
SEPTIN9
SERPINA1
SERPINA12
SERPINA3
SERPINA7
SERPINC1
SERPINE1
SERPINF1
SERPINF2
SETX
SGCG
SGK1
SGSH
SH2B3
SH3TC2
SHBG
SHC1
SHH
SI
SIGMAR1
SIL1
SIRT1
SIRT3
SIX3
SLC12A1
SLC12A3
SLC12A6
SLC16A2
SLC17A5
SLC19A2
SLC19A3
SLC1A1
SLC25A19
SLC25A38
SLC25A4
SLC25A46
SLC29A3
SLC2A1
SLC2A2
SLC2A4
SLC30A10
SLC30A8
SLC33A1
SLC39A14
SLC40A1
SLC46A1
SLC52A2
SLC52A3
SLC5A1
SLC5A2
SLC5A4
SLC6A2
SLC6A3
SLC6A4
SLC7A14
SLC7A5
SLC9A1
SMAD3
SMAD4
SMARCB1
SMC1A
SMC3
SMN1
SMN2
SMPD1
SNAP23
SNAP29
SNCA
SNRNP200
SNRPN
SOCS1
SOCS3
SOD1
SOD2
SOD3
SORCS1
SORCS2
SORCS3
SORD
SORT1
SOX10
SOX13
SOX2
SOX9
SP1
SPART
SPAST
SPATA7
SPG11
SPG21
SPG7
SPINK1
SPON1
SPP1
SPTBN2
SPTBN4
SPTLC1
SPTLC2
SPX
SRC
SREBF1
SREBF2
SST
SSTR1
SSTR2
ST3GAL4
STAG2
STAR
STAT1
STAT3
STAT4
STAT5B
STK11
STK39
STUB1
STX3
SUCLA2
SUCLG1
SUFU
SULT2B1
SUMO4
SURF1
SYNE1
SYP
SYT2
SYVN1
TAC1
TAC3
TACO1
TAP1
TAP2
TARDBP
TBC1D4
TBCD
TBCE
TBP
TBXA2R
TCF7L2
TCIRG1
TDGF1
TDP1
TEK
TF
TFAM
TFAP2A
TFG
TFR2
TFRC
TG
TGFB1
TGFB2
TGFB3
TGFBR1
TGFBR2
TGM2
TH
THADA
THBD
THBS1
THPO
TIMM8A
TIMMDC1
TIMP1
TIMP2
TIMP3
TK2
TKT
TLR1
TLR10
TLR2
TLR3
TLR4
TLR5
TLR6
TLR7
TLR8
TLR9
TMEM126A
TMEM126B
TMEM67
TMPRSS6
TNF
TNFAIP3
TNFRSF10A
TNFRSF11A
TNFRSF11B
TNFRSF1A
TNFRSF1B
TNFRSF25
TNFSF11
TNFSF13B
TNNT1
TNNT2
TOMM40
TOP1
TOP3A
TOPORS
TP53
TP53INP2
TPM2
TPM3
TPO
TREX1
TRH
TRIM32
TRPA1
TRPM8
TRPV1
TRPV3
TRPV4
TSC1
TSC2
TSPO
TSPOAP1
TTBK2
TTC21B
TTC8
TTLL5
TTN
TTPA
TTR
TUB
TUBB3
TULP1
TWNK
TXN2
TXNIP
TYMP
TYR
U2AF1
UBA5
UBE2L3
UBTF
UCHL1
UCN
UCP1
UCP2
UCP3
UGT1A9
UGT2B7
UMOD
UNC119
USH1C
USH1G
USH2A
USP8
UTS2
VCAM1
VCP
VDAC1
VDR
VEGFA
VEGFR
VGF
VHL
VIM
VIP
VPS13A
VPS13B
VPS33B
VPS37A
VRK1
VSX2
VTN
VWF
WARS1
WAS
WASHC5
WDPCP
WDR19
WDTC1
WFS1
WNK1
WRN
WT1
XBP1
XK
XPA
XPC
XRCC1
XRCC4
YARS1
YARS2
ZFP57
ZFYVE26
ZFYVE27
ZMPSTE24
ZNF408
ZNF513
